# Supplementary material for: Detecting and identifying Schistosoma infections in snails and aquatic habitats: A systematic review
Source: PLoS Negl Trop Dis. 2021 Mar 24;15(3):e0009175. doi: 10.1371/journal.pntd.0009175 (PMC8021170; doi:10.1371/journal.pntd.0009175)
Supplement: S1 Table — (XLSX) [file pntd.0009175.s001.xlsx]

## Sheet: Table S1
DOI/PubMedID	Title	Translated Title	Authors	Publication year	general technical approach (e.g. nested PCR or LAMP, Sentinel mice?)	specialized instrumentation	Reagents or facilities required	Sample sizes used	Necessary control groups included?	Manner of evidence presentation (gel photos, etc.?);	Parasites and snail species examined	Amount of sample required
10.4269/ajtmh.1971.20.157	Evaluation of two Methods for the Detection of Schistosoma mansoni Cercariae Shed by Biomphalaria Glabrata		Butler, Joseph M.; Ferguson, Frederick F.; Ruiz-Tiben, Ernesto	1971	shedding snails	dissecting microscope	mesh scoop. Buchner technique: S and S 404 filter paper, funnel, ninhydrin stain, xylol, sodium bicarbonate. Jar-sedimentation technique: formalin, picric acid, flat-bottomed clear jars with lids, lugol's	100 water shedding samples. Field snails had been collected on 98 occasions, 1 to 100 snails each time. 50 lab snails.			S. mansoni, B. glabrata	230 ml of water in which snails shed
10.1017/S0022149X00023294	Exposure of caged Biomphalaria glabrata (Say) to investigate dispersion of miracidia of Schistosoma mansoni Sambon in outdoor habitats in St. Lucia		Upatham	1972	sentinel snails	Snail cages	Scope, snail cages	16 cages with 10 B.g for field outdoor study	yes	Dissection	Schistosoma mansoni	NA
PMC2480813	Evaluation of an overlay technique for the recovery of Schistosoma mansoni cercariae		Sandt, D.G.	1972	water filtering to detect cercariae	a custom-made overlay chamber to allow clear water to flow over turbid water was made	filtering equipment and basic microscopy	small, experimental, preliminary	yes	graphs of numbers of cercariae recovered	S. mansoni cercariae	not relevant, cercariae in large water volumes
PMCID: PMC2481035	Direct filtration for recovery of Schistosoma mansoni cercariae in the field		Donald G. Sandt	1973	Modified Rowan's vacuum paper filtration technique	a filtration assembly, a 12-volt automobile battery, a 21-litre measuring carboy, and intake equipment, pump	iodine, ninhydrin	45 sampling sites used ranged from small lateral streams to the main Cul-de-Sac River, and sites in S. mansoni-infected snails were selected for field trail in March in St Lucia, West Indies.	No	bars, tables, graphs were documented	S. mansoni	5 filter samples were taken at each site
10.1080/00034983.1974.11686957	Annals of tropical medicine and parasitology: Dispersion of St. Lucian Schistosoma mansoni cercariae in natural standing and running waters determined by cercaria counts and mouse exposure		Upatham	1974	Sentinel Mice	Floating mice cages	Perfusion fluid, mice cages, Lugol's solution	160 mice	no	adult worms recovered	Schistosoma mansoni	NA
0.1016/0020-7519(76)90041-2	Field studies on the bionomics of the free-living stages of St. Lucian Schistosoma mansoni		E.S.Upatham	1976	Sentinel snails, Filtering then direct exam of filter	simple filtering apparatus	None	large numbers of snail used (~35,000); numerous samples of water obtained for filtering of cercariae as well; field snails were also collected and shed	not germane	graphs, tables	S. mansoni and Biomphalaria glabrata
10.1080/00034983.1979.11687272	Schistosome infection rates in field snails: Schistosoma mansoni in Biomphalaria pfeifferi from Kenya		Sturrock, R. F., Karamsadkar, S. J. & Ouma, J.	1979	immediate vs repeated cercaria shedding vs. immediate crushing	none	Laboratory with a microscope	938	no controls	data table	S. mansoni in Biom. Pfeifferi	whole snails
PMC2395853	A differential filtration technique for the measurement of schistosome cercarial densities in standing waters		Theron, A.	1979	filtration of water samples to look for bodies of cercariae	fairly low tech filtration apparatus requiring a set of 3 nested sieves and a support for 40um Nytrel-TI filters	No power source required, the unit is very portable	volumes of water up to 30 l	yes	illustration of apparatus, various tables showing parameters	S. mansoni, some Ribeiroia cercariae	volumes ranging from 5-30 liters
PMC2396088	Transmission dynamics of miracidia of Schistosoma haematobium in the Volta Lake		Chu, K.Y., Vanderburg, J.A. and Klumpp, R.K.	1981	Sentinel snails	Sentinel snail cages	None	large as 16,000 lab-reared Bulinus rohlfsi were placed in field sites for 2 days on monthly basis	not germane	graphs, tables	S. haematobium and Bulinus rohlfsi	not relevant
10.4269/ajtmh.1982.31.122	Laboratory and field evaluation of a direct filtration technique for recovery of schistosome cercariae		Kloos H, Gardiner CH, Selim A, Higashi GI.	1982	Filtration	Filtration apparatus and filters	Formalin and lugol's solution	16 sampling sites, in Egypt	Yes	cercaria on filter, microscopy	Schistosoma haematobium, and other trematodes	5 L recovered the highest number of cercaria and up to 20 L can recover cercaria
10.1080/00034983.1984.11811785	Annals of tropical medicine and parasitology.: A field-evolved differential filtration method for recovery of schistosome cercariae		Prentice	1984	Modified Differential filtration	Filtration apparatus	Lugol's solution and formalin	200 ml 500 ml	yes	Schistosoma cercaria on membrane	Schistosoma	up to 500 ml
10.1080/00034983.1984.11811792	Field comparison of mouse immersion and cercariometry for assessing the transmission potential of water containing cercariae of Schistosoma mansoni		Ouma	1984	Sentinel mice and cercariometry	Mice cages	Mice and filters	13 mice x 11 different times	NA	adult worms recovered and cercariae on filter	Schistosoma mansoni
10.1016/0169-4758(86)90156-0	Cercariometry and the epidemiology of schistosomiasis		Theron	1986	Filtration	low tech sieves	sieves and filters	10 L of H20	no	Lugol's stained cercariae	Schistosoma	Max 10 L
10.1016/0169-4758(86)90155-9	Parasitology Today: Snail collection to detect schistosome transmission sites.		Surrock	1986	Overview of shedding, sentinel mice, and filtration	Shedding snail materials, mice cages, and filtration materials	Cell culture plates or cups for pooling snails, mice cages, food, water, and filtration materials	NA	NA	NA	NA	NA
10.2307/3282118	Technique to Detect Schistosome Cercariae in Natural Water through Exposure of Sentinel Hamsters		Chandiwana, Stephen K	1987	sentinel rodent	Mice cages	Hamsters, hamster exposure cage, materials for perfusion, housing for 14 weeks	338 hamsters, 645 adult worms	no	tables (no gel photos in article)	S. mansoni, S. haematobium, S. mansoni	hamster must be exposed 2 hrs./day for total of 6 hours
10.1007/BF00534940	Detection of Schistosoma mansoni DNA in extracts of whole individual snails by dot hybridization		Hamburger, J.; Weil, M.; Pollack, Y.	1987	dot hybridization	centrifuge, incubator, x-ray	NaOH, Triton X-100, HCl, nitrocellulose paper, NaCl, sodium citrate, manifold microfiltration apparatus, vacuum baker, formamide, sodium phosphate, salmon sperm DNA, BSA, Ficoll, polyvinylpyrrolidone, dextran sulphate, SDS, x-ray film, Cronex intensifying screen, TE, lysis buffer, phenol, chloroform, alcohol, RNAase, 32P-dCTP, scalpel, syringe, probe	not stated	yes; uninfected snails	hybridization photos	S. mansoni, B. glabrata	15 whole snails
10.1017/S0031182000059060	A comparative evaluation of snail sampling and cercariometry to detet Schistosoma mansoni transmission in a large-scale, longitudinal field-study in Machakos, Kenya		J.H. Ouma, R.F. Sturrock, R.K. Klumpp and H.C. Kariuki	1989	Cercariometry and shedding	Snail shedding materials	Dissecting scope	2,758 snails from 32 sites	NA	shedding or not shedding and cercaria on filter	Schistosoma mansoni, xiphidiocercaria, amphistomes	20 L of H20 snails sampled at each site for 15 mins
10.4269/ajtmh.1989.40.613	Identification of snails infected with schistosomes by ELISA employing monoclonal antibodies: Schistosoma mansoni in laboratory snails (Biomphalaria glabrata) and in field snails (Biomphalaria pfeifferi) from Kenya		Hamburger, J., Weil, M., Turetzky, T., Ouma, J.H., Koech, D.K., Klumpp, R., siongok, T.K.A., and Sturrock, R.F.	1989	ELISA using monoclonal antibody raised against soluble egg antigens	ELISA plate reader	special monoclonal antibodies, hemolymph samples from snails	350 B. glabrata examined, about 700 B. pfeifferi - good	yes	tables,	S. mansoni in lab raised B. glabrata and field-collected B. pfeifferi; some non-human infecting trematodes recovered from field snails too	10 ul of hemolymph per snail
10.4269/ajtmh.1989.40.605	Schistosoma mansoni antigens recognized in Biomphalaria glabrata hemolymph by monoclonal antibodies	Hamburger, J., Weil, M., Anton, M and Turetzky, T.		1989	The use of monoclonal antibodies to detect antigens specific to snails infected with Schistosoma mansoni	ELISA reader; acrylamide gel rigs and Western blot transfer apparatus; fluorescent microscope	development of monoclonal antibodies; specialized ELISA reagents and labeled secondary antibodies; blotting reagents; periodate	small numbers of infected and uninfected B. glabrata snails	yes	gel photos, Western blot photos; plots of ELISA values vs. antigen concentration	S. mansoni in B. glabrata; crude cercaria antigen and soluble egg antigen preps	small, because antibodies can be diluted to low levels (1/5000) and still work well; also snail plasma could be diluted to 1:160 as well
PMID: 2011155	Highly repeated Schistosoma haematobiumort DNA sequences in the genome of Schistosoma mansoni recognized by a species-specific probe		Hamburger J, Turetski T, Kapeller I, Deresiewicz R.	1991	Dot-blot and sequencing	Nitrocellulose membrane, sequencing machine	Nitrocellulose membrane, DNA dotted onto the membrane,	Used Schistosoma mansoni DNA from hamsters exposed to 1,000 cercaria and then perfused the mice to get DNA from 1000 worms	yes	dot-blot hybrid, autoradiograms	Schistosoma mansoni, Schistosoma japonicum, Schistosoma margrebowiei	1 ng of Snail DNA
10.1590/s0074-02761992000800038	IDENTIFICATION OF SCHISTOSOME-INFECTED SNAILS BY DETECTING SCHISTOSOMAL ANTIGENS AND DNA-SEQUENCES		Hamburger, J.; Weil, M.; Ouma, J. H.; Koech, D.; Sturrock, R. F.	1992	ELISA, dot hybridization	ELISA-- microscope, incubator, refrigerator. Dot hybrid--boil, centrifuge, microfuge, dot blotter, vacuum pump, water deionizer, oven, water bath, sterilization facility, dark room, beta counter	ELISA--microtiter plate wells, monoclonal enzyme-linked antibody, BSA, ELISA Ab binding substrate. Dot hybrid--NaOH, hybridization membrane, probe, cloning	ELISA--93 snails	yes; lab uninfected snails, shedding unknown infection field snails, shedding known schistosome infection field snails	tables	S. mansoni, Biomphalaria	ELISA--hemolymph droplet. Dot hybrid--whole snail
10.2307/3283499	A trap for the detection of schistosome cercariae.		Shiff, C. J., Chandiwana, S. K., Graczyk, T., Chibatamoto, P. & Bradley, M	1993	Trap	Trap apparatus	Trap slides, trap stand	4 different habitat simulations (13 total experiments; each run in triplicate)	Negative control	Slide photo	S mansoni	N/A
10.2307/3283434	A chemokinetic response in Schistosoma mansoni cercariae		Shiff, C.J. and Graczyk, T.K.	1994	Using slides with linoleic acid to detect whether cercariae are actually attracted through water column to this substance	Specialized chambers are described to facilitate collection of cercariae placed in choice chambers relative to position of linoleic acid	little needed, concentration of linoleic acid used not specified but may be in previous publication	for 3 different experiments, replicated 5, 9 or 3 times, each replicate involving 1000 S. mansoni cercariae	yes, choice chambers not containing linoleic acid	graphical and tables	S. mansoni cercariae	1000 cercariae per replicate
10.2307/3284400	PCR amplification of the mitochondrial DNA minisatellite region to detect Schistosoma mansoni infection in Biomphalaria glabrata snails		Jannotti-Passos LK1, Vidigal TH, Dias-Neto E, Pena SD, Simpson AJ, Dutra WO, Souza CP, Carvalho-Parra JF	1997	PCR	Thermocycler and gel rig	DNA extraction reagents, primers (62 Bp region of Schistosoma mansoni that is tandemly organized)	Snails exposed to 20 mir were killed at 7, 14, and 28 DPE	yes	gel photos	Schistosoma mansoni and cercariae	0.01 pg minimum
10.2307/3284399	* Detection of Schistosoma mansoni in Biomphalaria Using Nested PCR		Hanelt, Ben; Adema, Coen M; Mansour, Mohamed H; Loker, Eric S	1997	nested PCR of 18s rDNA	thermocycler, gel rig, gel visualizer	2 sets of primers, EtOH, TE, PCR buffer, MgCl2, dNTPs, Taq polymerase, ethidium bromide, agarose, liquid nitrogen, CTAB buffer, proteinase K, chloroform, NH4Ac	74 B. glabrata	yes; other digeneans; mix with either no DNA, no primer, or one primer	gel photos	S. mansoni, B. glabrata, B. alexandrina	10 ng genomic DNA
10.4269/ajtmh.1997.57.162	CERCARIAL DENSITY IN THE RIVER OF AN ENDEMIC AREA OF SCHISTOSOMIASIS HAEMATOBIA IN KENYA		Ngethe D. Muhoho; Tatsuya Katsumata; Eisaku Kimura; David K Migwi; Wilfred R Mutua; FRANCIS M. KILIKU; SHIGEHISA HABE; Andyoshiki Aoki	1997	Cercariometry, snail shedding	microscope	cercariometry--recovery filter nylon plankton net, formalin, filter paper support, dye, acetic acid; snail survey--double-layer steel net shovel, petri dishes, stereoscopic microscope	3 water bodies, 20 sites, 456 water samples, 1098 host snails collected	none	tables	S. haematobium, Bulinus globosus	25-100 liters water
ISSN 0002-9637	A polymerase chain reaction assay for detecting snails infected with bilharzia parasites (Schistosoma mansoni) from very early prepatency		Hamburger, J., He-Na, null, Xin, X.Y., Ramzy, R.M., Jourdane, J., and Ruppel, A.	1998	PCR	thermal cycler, centrifuge, gel rig	DNA extraction reagents, PCR reagents, primers, gel electrophoresis kit	20 snails per test	yes	gel photo	S. mansoni	2ul DNA (concentration unknown)
10.4269/ajtmh.1998.59.468	Developmentand laboratory evaluation of a polymerase chain reaction for monitoring Schistosoma mansoni infestation of water		Hamburger, J., Xu, Yu-Xin, Ramzy, R.M., Jourdame, J., Ruppel, A.	1998	Filtering of water coupled with PCR of repetitive S. mansoni sequence to detect cercariae in water	thermocycler, Browne capsule rigged for filtration of cercariae, gel rig	primers for 121bp repeat in Sm genome; regular PCR reagents	small, in line with PCR	yes	gel photographs	S. mansoni cercariae	ul amounts, as for PCR rums
10.1590/s0036-46652000000500010	Susceptibility of Biomphalaria tenagophila and Biomphalaria straminea to Schistosoma mansoni infection detected by low stringency polymerase chain reaction		Jannotti-Passos, L. K. & de Souza, C. P.	2000	LS - PCR	thermal cycler, gel rig	Wizard genomic DNA purification kit, PCR reagents, primers,	100 tenagophila, and 100 straminea	yes	gel photo	S mansoni in B. tenagophila, and straminea	1ng
10.4269/ajtmh.2001.65.907	Polymerase chain reaction assay based on a highly repeated sequence of Schistosoma haematobium: A potential tool for monitoring schistosome-infested water.		Hamburger, J., He-Na, Abbasi, I., Ramzy, R.M., Jourdane, J., and Ruppel, A.	2001	PCR	Thermal cycler, gel rig	DNA extraction kit, PCR reagents, Dra1 primers, gel reagents	unknown assumed small.		gel photo/dot hybridization photo	Schistosoma haematobium	at least 10fg of DNA
10.1016/s0001-706x(02)00039-6	Development of a modified baited trap for detection of schistosome cercariae using natural oils rich in polyunsaturated fatty acids in Sudan		Ahmed, A. A. M., Babiker, A., Eltash, L. A. & Shiff, C	2002	cercariae trap	cercariae trap (Perspex stand with glass slides coated in nail varnish and fatty acids	cercariae trap, hematoxylin stain	3 aquarium tests with 600 & 1200 cercaria/L. 3 semi-field test with 25 & 10 cercaria/L. 1 field test with 10/20 cercaria/liter.	negative controls	data table	Sm
10.1016/S0014-4894(02)00036-X	Detection of bird schistosomes in lakes by PCR and filter-hybridization		Jan Hertel, Joseph Hamburger, Bernhard Haberl, and Wilfried Haas	2002	PCR, filter-hybridization, Dot-blot	Bio-Dot microfiltration apparatus, UV crosslinking, Protran BA nylon membrane, capillary	1% SDS, proteinase K, phenol, ethanol, TE buffer, RNAase A, T4 ligase, pBluescript SK(+) vector, IPTG, X-Gal, LB-agar plates, dry filter, Taq-DNA polymerase, primers, agarose	number is not known. But cercariae of T. ocellata, cercariae of Trichobilharzia regenti and T. franki, cercariae of S. mansoni, L. stagnalis snails were used in this paper.	Yes	gel photos, hybridization images, sequences	Trichobilharzia ocellata	1ul of each preparation (cercariae of avian Schistosoma and cercariae of S. mansoni, snail tissue)
10.4269/ajtmh.2004.71.554	Spatial and temporal variability in schistosome cercarial density detected by mouse bioassays in village irrigation ditches in Sichuan, China		Spear, R.C., Zhong, B., Mao, Y., Hubbard, A., Birkner, M., Remais, J. and Qiu, D.	2004	Use of sentinel mice followed by dissection of mice for worm counts	Mice cages	mouse rearing facilities	the study used approx. 750 mice per year, to cover on average 5 sites in each of 5 villages	none needed in design	tables, regression analysis	S. japonicum	not germane
10.1590/S0074-02762004000500007	Diagnostic of Biomphalaria Snails and Schistosoma mansoni: DNA Obtained from Traces of Shell Organic Materials		Caldeira, Roberta L; Jannotti-Passos, Liana K; Lira, Pollanah M.; Carvalho, Omar S.	2004	LS-PCR of tandem repeated region mtDNA from shells	thermocycler, gel rig, gel visualizer	Tris HCL, NaCl, EDTA, SDS, proteinase K, phenol, chloroform, EtOH, silver stained polyacrylamide	50 lab B. glabrata, 3 field snails	uninfected snails, adult worm DNA extracts, snail body tissue (as opposed to shell fragments)	gel photos	B. glabrata, B. straminea, B. tenagophila, S. mansoni	not stated
only found PMID: 15642969	Large-scale, polymerase chain reaction-based surveillance of Schistosoma haematobium DNA in snails from transmission sites in coastal Kenya: a new tool for studying the dynamics of snail infection.		Hamburger, Joseph; Hoffman, Orit; Kariuki, H Curtis; Muchiri, Eric M; Ouma, John H; Koech, Davy K; Sturrock, Robert F; King, Charles H	2004	PCR of DRAI	scoop, thermocycler, gel rig	1 set of primers, EtOH, Tris base, EDTA, NaCl, CTAB, 2-mercaptoethanol, proteinase K, chloroform/isoamyl alcohol, TE, Tris-HCl, KCl, MgCl2, dNTPs, Taq polymerase, agarose	24 sites, 50 uninfected lab snails, thousands of field snails	non-host snails, Sh shedding snails, snails shedding other species of cercariae, control sites free of host snails	gel photos	S. haematobium, Bulinus nasutus	5 ul
10.1016/j.actatropica.2004.01.002	Detection of Schistosoma mansoni cercariae in plankton samples by PCR		Hertel, Jan; Kedves, Korinna; Hassan, Amaal H.M; Haberl, Bernhard; Haas, Wilfried	2004	PCR	centrifuge, vacuum concentrator, absorbance meter, thermocycler, gel rig, gel visualizer	1 set of primers, Proteinase K, SDS, NaCl, Tris–HCl, EDTA, phenol, EtOH, RNAase A, TE, agarose, Taq Polymerase, dNTPs, MgCl2, KCl, ethidium bromide	triplicate PCR runs	yes; mix without template, other Schistosoma, uninfected non-host snail	gel photos	S. mansoni	0.05 g compressed plankton, or less than 50 ml water sample
10.1017/S0031182005007961	Development of a novel PCR assay capable of detecting a single Schistosoma japonicum cercaria recovered from Oncomelania hupensis.			2005	PCR of water samples, for SjR2 retrotransposon	centrifuge, thermocycler, gel rig, UV transilluminator	DNAeasy Tissue Kit, MgCl2, dNTPs, Taq polymerase, agarose, ethidium bromide, EDTA	4 sites, 5 replicates	yes; mix without template, other Schistosoma species, set of universal primers as positive control	gel photos	S. japonicum, Oncomelania hupensis	2 ul extracted sample, or 5 liters water
10.1590/s0074-02762006000900021	Development of a real time polymerase chain reaction for quantitation of Schistosoma mansoni DNA		do Vale Gomes, A.L., Melo, F.L., Werkhauser, R.P., Abath, F.G.C.C	2006	RT-PCR	RT-Thermocycler	DNA extraction reagents, RT-PCR reagents, SYBR Green, SSU rRNA primers	Not stated, but assumed small	positive controls	RT-PCR graph	S. mansoni	2ul DNA (concentration unknown)
doi.org/10.1645/GE-593R1.1	Multiplex PCR for both identification of Brazilian Biomphalaria species (Gastropoda:Planorbidae) and diagnosis of infection by Schistosoma mansoni (Trematode: Schistosomatidae)		Jannotti-Passos, L.K., Magalhaes, K.G., Carvalho, O.S. and Vidigal, T.H.D.A.	2006	Multiplex PCR to simultaneously detect identity of 3 species of Biomphalaria (targeting ITS2 region) and presence or not of S. mansoni (targeting minisatellite repeat in mitochondrial genome) within the snails	thermocycler	6 mutually compatible primers required (one common forward primer and 3 different species specific reverse primers for the three snails) and 2 different primers for the S. mansoni minisatellite repeat, modified to be compatible in multiplex format with snail primers	relatively few snails discussed or seen in gel images (~25 snails, some infected for various times, some not)
PMID:17094624	Development of a PCR assay for detecting Schistosoma japonicum-infected Oncomelania hupensis	检测日本血吸虫感染性钉螺PCR方法的建立	Junhu Chen, Liyong Wen, Xuzhao Zhang, Jianfeng Zhang, Liling Yu, Lindi Hong	2006	PCR	Thermocycler, Agarose gel electrophoresis, Gel Media system spectrophotometer	DNA extraction kit, DNA purification kit, DNA ladder (DL2000, TaKaRa Inc.), Taq DNA polymerase, a pair of primers (18S-rRNA,gene ID: AY157226), agarose	20 O. hupensis	yes, positive and negative controls.	gel photos	Oncomelania hupensis, Schistosoma japonicum	2ul DNA template (7.7ug/ml)
10.1016/j.trstmh.2005.12.008	Development of molecular approaches for the identification of transmission sites of schistosomiasis.		Melo, Fábio L.; Gomes, Ana Lisa do Vale; Barbosa, Constança S.; Werkhauser, Roberto P.; Abath, Frederico G C	2006	conventional PCR, two-step nested PCR (NPCR) and single-tube nested PCR (STNPCR) for 18s rDNA	centrifuge, thermocycler, gel rig, UV visualizer	phenol, chloroform, EDTA, NaCl, SDS, EDTA, Tris-HCl, isopropanol, TE, KCl, gelatin, dNTPs, Taq DNA polymerase, ethidium bromide, agarose, STNPCR additionally requires bromophenol blue in reaction mix.	50 lab reared B. glabrata, 400 field caught snails in pools of 25 each	yes, other trematodes, mix without template, mix with known trematode DNA	gel photos	S. mansoni, Biomphalaria (mostly B. glabrata, "some" B. straminea)	2 ul sample, only cephalopedal and visceral portions of snail tissue
10.1016/j.vetpar.2007.08.006	Prevalence of Fasciola hepatica in the intermediate host Lymnaea truncatula detected by real time TaqMan PCR in populations from 70 Swiss farms with cattle husbandry		G. Schweizer, M.L. Meli, P.R. Torgerson, H. Lutz, P. Deplazes, U. Braun	2007	TaqMan PCR	qPCR	Primers, DNA extraction kit, TaqMan Kit	4,733 snails from 70 farms	yes	ct values? unclear	Fasciola hepatica	DNA extraction from whole snail, using 5 ul of DNA
only found ISSN 00029637 and PMID 17488921	Differentiation of Schistosoma haematobium from related schistosomes by PCR amplifying an inter-repeat sequence		Abbasi, Ibrahim; King, Charles H.; Sturrock, Robert F.; Kariuki, Curtis; Muchiri, Eric; Hamburger, Joseph	2007	PCR of mixed primer pair for Sh110 repeat and Sm-S1 splice-leader	thermocycler, gel rig, gel visualization	1 set of primers, EDTA, Tris-HCl, NaCl, SDS, 2-mercaptoethanol, Proteinase K, CTAB, chloroform, phenol EtOH, dNTPs, Taq polymerase, KCl, MgCL2	not stated	yes, PCR without template, with known S.h. DNA, uninfected snails, several other Schistosoma species, 4 different Taq polymerases	gel photos	S. haematobium, Bulinus nasutus	1 pg DNA
10.1371/journal.pntd.0000337	Quantitative detection of Schistosoma japonicum cercariae in water by real-time PCR		Hung, Y. W. & Remais, J.	2008	RT PCR	RT-Thermocycler	DNA easy tissue kit, RT PCR reagents, primer set, probe,	25 RTPCR samples	yes	data table	S japonicum	2ul
10.16250/j.32.1374.2008.03.014	Detection of Schistosoma japonicum cercaria DNA by loop-mediated isothermal amplification	环介导等温扩增技术检测日本血吸虫尾蚴的实验研究	Qiulin Yang, Lifang Xu, Yukuai Zhang, Kegen Wang	2008	LAMP	pestle, gel electrophoresis	Bst DNA polymerase, 1 set of LAMP primers, lysis buffer, 2%SDS solution, Bst DNA polymerase, agarose, SYBR Green I	36 S. japonicum cercariae	Yes	gel photos	S. japonicum cercariae	5ul S. japonicum cercariae DNA template
10.1016/j.molbiopara.2008.04.003	Detection of schistosomes polymerase chain reaction amplified DNA by oligochromatographic dipstick		Akinwale, O.P.; Laurent, T.; Mertens, P.; Leclipteux, T.; Rollinson, D.; Kane, R.; Emery, A.; Ajayi, M.B.; Akande, D.O.; Fesobi, T.W.	2008	Asymmetric PCR of DRAI, then OC dipstick	thermocycler, heat block or water bath, centrifuge	oligochromatography dipstick (nitrocellulose membrane, neutralite avidin (NLA), 2 Detection probes coupled to gold beads, 2 migration control probes, CTAB extraction buffer, Tris-base, NaCl, chloroform/isoamyl alcohol, proteinase K, EtOH, -20 freezer, 2 sets of biotin-labelled primers, PCR buffer, dNTPs, HotStar Taq polymerase	not stated; at least 7 worms, at least 30 PCR tubes	yes; a control line for the chromatographic migration, a dipstick run with just water, each test run with 7 Schistosoma species	naked eye dipstick photos	S. haematobium, S. mansoni	5 ul equaling 10 fg DNA
ISSN 1991-8178	Assessment of infected Biomphalaria alexndrina snails be detecting Schistosoma mansoni antigen and specific gene		Abu El Einin, H.M., Mansour, W.A. and El-Dabaa, E.	2009	Sandwich ELISA based on anti-Sm monoclonal antibodies and nested PCR using primers to Sm fructose 1,6 bisphosphate aldolase (SMALDO)	ELISA O.D. reader; thermocycler	Monoclonals to soluble egg antigen; reagents for ELISA like peroxidase labeled monoclonals; ELISA plates; PCR primers including nested set for SMALDO and a set for detecting B. alexandrina nuclear rDNA ITS1 region	about 350 B. alexandrina required	yes for ELISA, and for SMALDO PCR, not clear for snail ITS1 PCR	tables, gel photos	S. mansoni in B. alexandrina	generally small amounts: bot snail hemolymph diluted to 1:10; little monoclonal needed per run; PCR runs require ng of DNA extracted from snails;
Not available	Detection of Schistosoma japonicum-infected Oncomelania hupensis by loop-mediated isothermal amplification	检测日本血吸虫感染性钉螺环介导等温扩增方法的建立	Pengcheng Deng, Rusheng Zhang, Yu Liang, Yukuai Zhang, Qiulin Yang	2009	LAMP	water bath, pestle	Taq plus DNA polymerase, 1 set of LAMP primers, PCR purification kit, DNA Ladder, SYBR Green I, Bst DNA polymerase, agarose, Proteinase K, SDS solution	600 of O. hepensis	Yes	gel photos	Oncomelania snails, S. japonicum	1ul S. japonicum DNA
10.3969/j.issn.1005-0507.2009.04.003	Detection of Schistosoma japonicum infection by Nested-PCR	巢式PCR检测日本血吸虫感染的研究	Qunbo Tong, Shaohong Lu, Tianping Wang, Rui Chen, Di Lou, Minmin Zhuo	2009	Nested PCR	speeding centrifuge, master cycler gradient, UV spectrophotometer, gel media system, agarose gel electrophoresis, water bath, Sanger sequencing machine	DNA extraction kit, DNA purification kit, DNA ladder, KOD' DNA polymerase, two pairs of primers (Sj⍺1), agarose, Proteinase K, TE buffer, 70% ethenol,EB solution, BigDye Terminator kit	20 O. hupensis snails; 500 S. japonicum miracidium	yes, positive and negative controls.	gel photos	Oncomelania hupensis, Schistosoma japonicum	1ul DNA template
10.4269/ajtmh.2010.09-0764	Detection of Schistosoma mansoni and Schistosoma haematobium DNA by loop-mediated isothermal amplification: identification of infected snails from early prepatency		Abbasi, I., King, C. H., Muchiri, E. M. & Hamburger, J	2010	LAMP	Optional Gel Rig	DNAeasy blood and tissue kit, DraI and SM1-7 lamp primers, up light, sir green, camera		Yes	gel photos	S.haematobium., S. mansoni,	small, snail tissue (ul range)
10.3347/kjp.2010.48.2.127	Carboxylic acids as biomarkers of Biomphalaria alexandrina snails infected with Schistosoma mansoni		Elseoud, S.M.F.A., Fattah, N.S.A., El Din, H.M.E., Al, H.A., Mossalem, H., and Elleboudy, N.	2010	C18 ion-suppression reversed phase HPLC(high performance liquid chromatography)	C18 ion-suppression reversed phase HPLC machine, centrifuge,	Ringers solution (Carb. Acid extraction), reagents for HPLC	150 infected snails, 150 control.	yes	data table	B. alexandrina infected with Sm	whole snail
10.1017/S0022149X09990447	Rapid diagnostic multiplex PCR (RD-PCR) to discriminate Schistosoma haematobium and S. bovis		Webster, B. L., Rollinson, D., Huyse, J. R. S. & Huyse, T.	2010	RD PCR	Thermal cycler, gel rig	COX1 universal F primer, 2 specific R primers, PCR reagents, DNA easy tissue kit, gel electrophoresis reagents	unknown assumed small.	yes	gel photos	S haematobium, S bovis	2ul DNA (50ng)
10.1017/S0031182010000545	Metabolite-biomarker investigations in the life cycle of and infection with Schistosoma		C. LEGIDO-QUIGLEY	2010	Metabolite-biomarker	Review of many methods, more from the standpoint of POC	Review paper. Some snail-Schistosoma considerations
10.1016/j.ijpara.2009.08.010	Sensitive and rapid detection of Schistosoma japonicum DNA by loop-mediated isothermal amplification (LAMP)		J. Xu, R. Rong, H.Q. Zhang, C.J. Schistosoma haematobiumi, X.Q. Zhu, C.M. Xia	2010	LAMP	LAMP materials	Primers (Schistosoma japonicumR2 retrotransposon of Schistosoma japonicum), DNA extraction kit, LAMP reagents	30 serum samples from patients (Kato positive), 4 rabbit liver and fecal samples,	yes	gel photos	Schistosoma mansoni, Schistosoma japonicum, Cs	0.08 fg min
10.4269/ajtmh.2010.10-0016	Detection of early and single infections of Schistosoma japonicum in the intermediate host snail, Oncomelanis hupensis, by PCR and Loop-Mediated Isothermal Amplification (LAMP) Assay		Kumagai, T., Furushima-Shimogawara, R., Ohmae, H., Wang, T.-P., Lu, S., Chen, R., Wen, L. and Ohta, N.	2010	PCR and LAMP	thermocycler, gel rig	PCR and LAMP primers and reagents, easy hot NaOH extraction procedure used	small numbers of miracidia, a few lab-reared snails, a few hundred field-collected snails,	yes	gel photos, some tables, photos of LAMP tubes	mostly S. japonicum, some S. mansoni	1ul samples used for PCR and LAMP assays
10.1017/S0031182009990849	Confirmation of the presence of Trichobilharzia by examination of water samples and snails following reports of cases of cercarial dermatitis		Schets, F.M., Lodder, W.J., and DeRoda Husman, A.M.	2010	Filtering of water followed by PCR	Envirochek filtration units or standard membrane filtration devices; Thermocycler, wrish-action shaker; centrifuge; microscope	usual PCR reagents; membrane filters; magnetic extraction kit; elution and lysis buffers;	15-20 L water samples collected from habitats; subsamples of 2 or 10L were actually then processed	details for PCR procedure not all provided; not clear if positive and negative controls were used	table form only indicating numbers and proportions of positive samples	Trichobilharzia sp., some other trematodes like Diplostomum or Echinostoma found; most snails collected and all that were found positive were Lymnaea stagnalis, though another lymnaeid (Radix sp.) and a planorbid (Planorbarius corneus) were also collected and examined	Going from 10 L original sample to volumes of 130ml eluted in buffer, reduced to pellets by centrifugation, followed by extraction; or starting with 2L of sample, and following filtering, reduced to 35 ml; reduced by centrifugation, pellet obtained and extracted
10.1016/j.exppara.2009.11.008	Identification and differentiation of human schistosomes by polymerase chain reaction		Kato-Hayashi, N., Kirinoki, M., Iwamura, Y., anazawa, T., Kitikoon, V., Matsuda, H., and Chigusa, Y.	2010	PCR using Schistosoma cytochrome oxidase 1 sequences	thermocycler	usual PCR reagents	modest sample sizes of adult worms only	minimal	gel photos, text	4 species of Schistosoma: mansoni, haematobium, japonicum, mekongi	typical PCR amounts
10.16250/j.32.1374.2010.04.007	Prevalence study on source of infection of schistosomiasis in marshland with infected snails in lower reaches of Yangtze River	长江下游地区感染性钉螺滩地血吸虫病传染源现况调查	Qing Yu, Jianrong Dai, Rongfeng Wu, Ziping Bao, Qingdong Zhang, Jiagang Guo, Yousheng Liang	2010	Sentinel mice testing method, snail dissecting	floating sentinel mice cages	incubator, microscope, snail dissecting kit, mice dissecting kit	300 sentinel mice, 7 field mice, thousands of Oncomelania snails	No	a table was documented	Oncomelania snails, S. japonicum	S. japonicum cercariae, small amount of snail tissue
Not available	Establishment of PCR assay for detection of Schistosoma japonicum miracidium in water	检测水体日本血吸虫毛蚴PCR方法的建立	Ting-an Wang, Haiying Shen, Yunxia Shen, Wenbo Wang, Benjing Wang, Yousheng Liang, Hongxiang Zhuge	2010	PCR	speeding centrifuge, master cycler gradient, UV spectrophotometer, gel media system, agarose gel electrophoresis, water bath	1.2% saline solution, EB, PCR primers, TE buffer	S. japonicum egg miracidium	Yes, negative and positive controls were set.	gel photos	S. japonicum miracidium	2ul DNA template
Not available	Using modifeid crushing-cercariae escaping method to detect infected snails	改良压碎逸蚴法检测感染性钉螺	Jiasong Wang, Liangcai He, Bangbiao Ma, Jiangping Wei, Zhengyin Fu, Xianbin Rong, Yaosheng Zhao, Xiaowu Peng	2010	modified crushing-cercariae escaping method	triangular flask	microscope, dechlorinated water (pH=6.6~6.7, 20C), inoculation ring, Ear wash ball, alcohol lamp, dissection needle, 2% Iodine tincture, thin slides	1,970 O. hupensis were collected and dissected.	Yes, the modified crushing-cercariae escaping method was compared with traditional crushing method.	A table was documented	Oncomelania hupensis, Schistosoma japonicum	S. japonicum cercariae, small amount of snail tissue
ISSN 11174145	Polymerase chain reaction (PCR) detection of Schistosoma haematobium cercariae in water samples from Ogun - Osun River Basin Authority, Oyan Dam, abeokuta.		Akande, I. S., Akinshilo, O. O. O., Tijani, T. M., Ogbeide, O. S. & Osamudien, D. O	2011	PCR	gel rig, thermal cycler	DNA extraction kit, PCR reagents, thermal cycler, gel rig, Dra I primers	3 water samples	Positive control	gel photo	S.haematobium	water sample size unknown. Snail tissue size: small ~25mg
10.1128/AEM.01561-10	Water Samples by Quantitative PCR Water Samples by Quantitative PCR		Caitlin Worrell, Ning Xiao, Jorge E. Vidal, Lin Chen, Bo Zhong, and Justin Remais	2011	qPCR and two different filtration methods and sentinel mice	Nylon filters and filtration apparatus, mice and mice cages, siphon filtration setup	qPCR thermocycler, extraction kit, Whatman cards, 85 Bp Schistosoma japonicum primers, TaqMan Kit, FAM probe	94 direct sampler, 14 siphon samples, and 239 mice	yes	ct values and adult worms in mice	Schistosoma japonicum	16 L
10.1590/S0074-02762011000700008	Molecular detection of Schistosoma japonicum in infected snails and mouse feces using real-time PCR assay with FRET hybridization probes		Thanchomnang, T., Intapan, P., Sri-Aroon, P., Lulitanondi, V., Janwan, P., sanpool, O., Maleewong, W.	2011	RT-PCR with FRET probes	Capillary RT-Thermocycler equipped for melt-time analysis and able to read changes in fluorescence	extraction kits were used; forward and reverse primers to ITS2 region, and anchor and sensor probes specific to S. japonicum ITS2, specialized kits to facilitate detection of amplicons with bound FRET probes	S. japonicum adult worms, infections in 30 snails, many other trematodes including s. mekongi	yes	gel photos, graphs of melt analysis, sequence confirmations	Two strains of S. japonicum (Japanese and Philippine) tested, along with 10 other trematode species including S. mekongi and "animal schistosomes"	small typical PCR volumes
10.1017/S0022149X10000568	Molecular approaches to the identification of Bulinus species in south-west Nigeria and observations on natural snail infectins with schistosomes		Akinwale, O.P., Kane, R.A., Rollinson, D., Stothard, J.R., Ajayi, M.B., Akande, D.O., Ogungbemi, M.O., Duker, C., Gyang, P.V. and Adeleke, M.A.	2011	Sequencing or PCR and follow-up restriction digest of PCR-amplified ITS to identify Bulinus species; use of Dra1 to identify infected snails followed up with ITS sequencing and Cox1 PCR	Sequencing, thermocycler	several different primer sets were employed	study based on 138 snails, of which 19 were followed up on in details because they were infected with schistosomes	yes	gel photos, electropherograms		small, PCR volumes
10.16250/j.32.1374.2011.02.036	Surveillance and forecast system of schistosomiasis in Jiangsu Province V monitoring of infectivity of Schistosoma japonicum miracidia of Yangtze River	江苏省血吸虫病监测预警系统的研究V长江水域血吸虫毛蚴感染性的监测	Jianrong Dai, Hongjun Li, Leping Sun, Yuntian Xing, Wei Wang, Youzi Li, Yang Gao, Lianheng Zhang, Yuan Gao, Qingbiao Hong, Yousheng Liang	2011	sentinel snail testing method, cercariae shedding, snail dissecting	floating bottle nylon bag	incubator, microscope, snail dissecting kit	13,033 snails	no controls	a table was documented	Oncomelania spp./Schistosoma japonicum	S. japonicum cercariae, small amount of snail tissue
PMID:22164847	Survey of causes of infected Oncomelania snails and infectious sources of schistosomiasis in marshland and lake region of Jingzhou City	荆州市湖沼地区感染性钉螺成因及血吸虫病传染源调查	Liangcai He, Jiasong Wang, Xianbin Rong, Zhengwen He, Changjun Liao, Wenjun Huang, Dongfagn Wan, Meizhi Yuan, Xiaowu Peng, Yaosheng Zhao	2011	sentinel mice testing method	floating mice cages	mouse dissecting kit, microscope	120 mice; big number of snails	No controls	a table was documented	Oncomelania snails, S. japonicum	S. japonicum cercariae, small amount of snail tissue
10.13350/j.cjpb.2011.02.020	Creation and use of a LAMP kit to rapidly detect snails infected with Schistosoma japonicum	快速检测日本血吸虫感染性钉螺LAMP试剂盒的建立及应用	Chuanxin Yu, Xuren Yin, Jie Wang, Lijun Song, Chunyan Qian, Feng Wu, Wei He, Wei Zhang	2011	LAMP	water bath, UV spectrophotometer, freezer, agarose gel electrophoresis, microscope	Bst DNA polymerase, Taq DNA polymerase, dNTP, HNB, 3 pairs of LAMP primers, PCR purification kit, 0.1mol/L NaOH, 1mol/L Tris-HCl (pH8.0)	3,987 field snails	Yes	gel photos, LAMP result photos	Oncomelania snails, S. japonicum	2ul DNA template
Not available	Fluorescent quantitative real-time PCR for quantitative detection of Schistosoma japonicum cercariae in water	荧光实时定量PCR定量水体中日本血吸虫尾蚴方法的建立	Benjing Wang, Wenbo Wang, Xia Zhou, Yanqin Chen, Jing Zhang, Chenchen Liu, Yousheng Liang, Hongxiang Zhuge	2011	fluorescent quantitative real-time PCR	speeding centrifuge, master cycler gradient, UV spectrophotometer, gel media system, agarose gel electrophoresis, 7500 quantitative Thermocycler, freezer, water bath	mouse dissecting kit, DNA extraction kit, DNA purification kit, SYBR GreenI PCR kit, TaKaRa Taq polymerase, DNA marker (100bp), proteinase A, several sets of PCR and real-time PCR primers	hundreds of S. japonicum cercariae	Yes	gel photos, tables, and SYBR Green I real-time PCR standard curves	S. japonicum cercariae	1 S. japonicum cercariae
10.1371/journal.pntd.0000987	Evaluation of Mammalian and Intermediate Host Surveillance Methods for Detecting Schistosomiasis Reemergence in Southwest China		Carlton, Elizabeth J.; Bates, Michael N.; Zhong, Bo; Seto, Edmund Y W; Spear, Robert C.	2011	snail survey	dissecting microscope	square frame, paper envelopes, glass slides,	7515 snails, from 15054 ditch sections and 2498 wall sections, across 53 villages		tables	Oncomelania hupensis, Schistosoma japonicum	not stated
10.1016/j.mcp.2011.04.002	Specific detection of Angiostrongylus cantonensis in the snail Achatina fulica using a loop-mediated isothermal amplification (LAMP) assay		Liu, Chun-Yan; Song, Hui-Qun; Zhang, Ren-Li; Chen, Mu-Xin; Xu, Min-Jun; Ai, Lin; Chen, Xiao-Guang; Zhan, Xi-Mei; Liang, Shao-Hui; Yuan, Zi-Guo; Lin, Rui-Qing; Zhu, Xing-Quan	2011	LAMP of ITS-1 rDNA	heat block or water bath	3 sets of primers, EtOH, sodium dodecyl sulphate/proteinase K, purification columns, buffer, betaine, dNTPs, MgSO4, Bst DNA polymerase, SYBR Green I	73 LAMP reactions, across at least 52 snails	yes, other species for specificity, mix without template, uninfected snail	photo of LAMP products	Angiostrongylus cantonensis, Achatina fulica	0.1 g snail tissue, or 1 ul sample, approx. 30 ng DNA
10.1016/j.patbio.2011.10.009	Haematobium eggs detection in human bladder cancer and sporocysts in snail vectors: Seven cases report and a review of the Burkina Faso literature		Gatta, L. B., Balzarini, P., Cadei, M., Castelli, F. & Grigolato, P.	2012	PCR, histopathology, immunohistochemistry	Thermal Cycler,	DNA extraction kit, PCR reagents, thermal cycler, gel rig, Dra I primers. For histology: formalin and paraffin. monoclonal antibodies, immunohistochemistry kit.	7 carcinoma samples, 10 control tissue, Unknown # of snails (assumed small)	yes	gel photos and histology slides	S.haematobium, in Bulinus (Unknown species)	Unknown DNA amount, 10um of dissected tissue for immunohistochemistry
10.1017/s0031182012000649	Development of a real-time PCR assay with fluorophore-labelled hybridization probes for detection of Schistosoma mekongi in infected snails and rat feces		Sanpool, O., Intapan, P.M., Thanchomnang, T., Sri-Aroon, P., Lulitanond, V., Sadaow, L., and Maleewong, W.	2012	RT FRET PCR	RT-Thermocycler	Nucleospin tissue kit, primer set, oligoprobe set, MgCl2	30 infected snails, 30 non	yes	amplification curve, gel photo	S mekongi (Loatian strain), Neotricula aperta (beta race)	5ul DNA
10.4269/ajtmh.2012.12-0243	Differentiating Schistosoma haematobium from Related Animal Schistosomes by PCR Amplifying Inter-Repeat Sequences Flanking Newly Selected Repeated Sequences Amplifying Inter-Repeat Sequences Flanking Newly Selected Repeated Sequences		Ibrahim Abbasi, Joseph Hamburger, Curtis Kariuki, Peter L. Mungai, Eric M. Muchiri, and Charles H. King	2012	PCR	Thermocycler	PCR kit, primers, DNA extraction reagents Schistosoma haematobium 73 and Schistosoma haematobium77 repeat primers	Not stated	Yes	Gel photos	Schistosoma haematobium, S. mat, Sb, Si, Sc	0.1 pg
pubmed: 23678640	Polymerase chain reaction (PCR) investigations of prepatent Schistosoma haematobium cercariae prepatent Schistosoma haematobium cercariae incidence in five water bodies, South West, Nigeria		IS Akande, AA Odetola, DO Osamudien, M.A Fowora and E.A. Omonigbehin	2012	PCR	Thermocycler and gel rig	PCR reagents, DNA extraction reagents, DraI primers	Unknown number of snails, and checked 6 water body locations		Gel photos	Schistosoma haematobium	Unknown amount of H20 Sample
10.1016/j.gene.2012.03.024	Developing species-specific primers to identify Bulinus truncatus and bulinus beccari, the intermediate hosts of Schistosoma haematobium in Saudi Arabia		Mostafa, O.M.S., Bin Dajem, S.M., Al-Qahtani, A., Ibrahim, E.H., and Al-Quraishy, S.A.S.	2012	RAPDs PCR followed by development of specific PCR to identify Bulinus species, truncatus and beccari	Thermocycler and Sanger Sequencing equipment	DNA extraction kits, cloning reagents, PCR reagents	2 populations each for B. truncatus and B. beccari	yes, template free controls	gel photos	no parasites, only B. truncatus and B. beccari and some Biom. arabica to test specificity	PCR amounts
Not available	Surveillance and forecast of Schistosoma japonicum-infected sentinel mice in key water regions of China in 2010	2010年全国重点水域血吸虫感染哨鼠监测预警情况分析	Hao Zheng, Leping Li, Rong Zhu, Zuwu Tu, Yiyi Li, Weiping Yang, Xiaonan Gu, Zisong Wu, Xiguang Feng, Kun Yang, Shizhu Li, Jing Xu, Jiagang Guo, Chao Chen, Xiaonong Zhou	2012	sentinel mice	floating mouse cages	mouse dissecting kit, microscope	2,667 mice were used as sentinel mice, 2,613 were recovered. 2,436 mice were dissected.	No	tables were documented	S. japonicum	S. japonicum adult worm
Not available	Surveillance and forecast of schistosomiasis based on sentinel mouse technique in key water regions of Wuhan City in 2011	2011年武汉市血吸虫病重点水域哨鼠监测预警	Hao Wang, Huatang Luo, Shuimao Zhou, Zhongyue Cheng, Qunying Li, Lailin Hu, Mingxing Xu	2012	sentinel mice	floating mouse cages	mouse dissecting kit, microscope	554 mice were used as sentinel mice, 540 were recovered and dissected.	No	map, tables were documented	S. japonicum	S. japonicum adult worm
PMID:22590872	Effect of modifid crushing-cercariae escaping method on detection of infected Oncomelania snails in field	改良压碎逸蚴法现场检测感染性钉螺效果	Liangcai He, Jiasong Wang, Huazhong Li, Xianbin Rong, Meizhi Yuan, Xiaowu Peng, Shaoliang Zhu, Lu Wang, Zhengwen He, Zhiqiang Yang, Min Hong, Wen Su, Jun Li	2012	modified crushing-cercariae escaping method; crushing method	triangular flask	microscope, dechlorinated water (pH=6.6~6.7, 20C), inoculation ring, Ear wash ball, alcohol lamp, dissection needle, 2% Iodine tincture, thin slides	615,203 O. hupensis were collected and 603,425 were dissected.	Yes, the modified crushing-cercariae escaping method was compared with traditional crushing method.	Tables were documented	Oncomelania hupensis, Schistosoma japonicum	S. japonicum cercariae, small amount of snail tissue
10.4269/ajtmh.2012.12-0208	Evaluation of loop-mediated isothermal amplification suitable for molecular monitoring of schistosome-infected snails in field laboratories		Hamburger, J., Abbasi, I., Kariuki, C., Wanjala, A., Mzungu, E., Mungai, P., Muchiri, E., and King, C.H.	2013	LAMP	centrifuge, hot water bath (optional), incubator	NaOH, SDS, HCl, Glass fiber membrane, suction manifold, ethanol, LAMP ready mix reagents, Ready mix primers, SYBR Green	103 field Bulinus (20 shedders).	yes	gel photos and data tables	S.haematobium. - B nasutus (F2 progeny of field), B. globosus and B. nasutus (field). Sm - B. glabrata (Lab, B pfeifferi (field)	5ul DNA
Not available	Immunological and molecular detection of digenetic infections in different species of Egyptian freshwater snails		Saad, A.-H., Varjabedian, K. G., Abdel-Gaber, R. A., Hassan, H. M. & Abdel-Halim, N. T.	2013	PCR, comet assay	Thermal cycler, gel rig, sequencer,	DNA extraction reagents, PCR reagents, primer sets (forward universal and unique reverse for snails), gel electrophoresis, sequencing reagents, Comet assay reagents	90 snails of each species	negative controls	gel photo, comet assay photo	B. alexandrina, M. tuberculata, L. natalensis, B. truncatus.	15ng DNA
http://ijpa.tums.ac.ir / PMC4266129	Detection of Infection with Larval Stages of Ornithobilharzia turkestanicum using PCR in Field-Collected Snails of Lymnaea turkestanicum using PCR in Field-Collected Snails of Lymnaea gedrosiana from Northwestern Iran		Mohammad YAKHCHALI , Seyyed Yaser MIRRAJEI , Reza MALEKZADEH-VIAYEH	2013	PCR and shedding	Thermocycler, primers, per kit, shedding snail stuff	PCR kit, primers, DNA extraction reagents	6,759 field snails	neg controls	gel	Schistosoma turkestanicum	whole snail
10.1016/j.actatropica.2011.10.019	Detection and quantification of schistosome DNA in freshwater snails using either fluorescent probes in real-time PCR or oligochromatographic dipstick assays targeting the ribosomal intergenic spacer		Kane, R.A., Stothard, J.R., Rollinson, D., Lecliipteux, T., Evaerts, J., Standley, C.J., Allan, F., Betson, M., Kaba, R., Mertens, P., and Laurent, T.	2013	3 approaches taken, RT-PCR with fluorescent probes; PCR with use of dipsticks; and restriction digest of an IGS amplicon, all based on ribosomal intergenic spacer	RT-Thermocycler; PCR thermal cycler; gel rigs	several sets of specific primers; RT-PCR chemicals; RT-PCR probes containing locked bases; PCR reagents; restriction enzymes; oligochromatic dipsticks	mostly technique testing; some screening of snail populations; adequate for preliminary testing	yes, several, also including comparison with other techniques (Dra PCR and nested PCR)	gel photos; RT-PCR amplification profiles; tables comparing techniques;	5 members of S.haematobium. group; 2 members of S. mansoni group; both Bulinus and Biomphalaria snails	small, ul range
Not available	Surveillance and Response for Schistosomiasis Japonica based on sentinel mice examination for cercariae-infested water in risk region, 2012	2012年基于感染性水体哨鼠监测的血吸虫病风险区域预警	Hao Zheng, Shizhu Li, Chunli Cao, Lijuan Zhang, Leping Sun, Kun Yang, Zuwu Tu, Yiyi Li, Weiping Yang, Xiaonan Gu, Zisong Wu, Xiguang Feng, Rong Zhu, Jing Xu, Ning xiao, Xiaonong Zhou	2013	sentinel mice	floating mouse cages	mouse dissecting kit, microscope	3,283 mice were used as sentinel mice, 3,062 were recovered and dissected.	No	map, tables	S. japonicum	S. japonicum adult worm
PMID: 17136018	Molecular approach for detection compatibility/incompatibility of Egyptian Biomphalaria alexandrina and Bulinus truncatus snails with their miracidia		Rizk, Maha Z.; Khalil, Wagdy K.B. B; Abdel-Hamid, Abdel Hamid Z.; Haggag, Samir H.; Hamed, Manal A.; Ahmed, Mohamed B.; Kamel, Nahla N.	2013	RAPD-PCR	centrifuge, gel rig, thermocycler, UV transilluminator	7 primers, CTAB, proteinase K, phenol, chloroform, isoamyl alcohol, ribonuclease A, isopropanol, ammonium acetate, EtOH, TE, agarose, Taq polymerase, dNTP, MgCl2, tris-HCl, mineral oil, bromophenol blue, sucrose, sodium lauryl sulfate, EDT, ethidium bromide	Not stated, but assumed small	mix without template	gel photos	Biomphalaria alexandrina, Bulinus truncatus, S. mansoni, S. haematobium	2 ng
10.1016/j.actatropica.2013.01.003	Use of sentinel snails for the detection of Schistosoma haematobium transmission on Zanzibar and observations on transmission patterns		Allan, Fiona; Dunn, Alison M.; Emery, Aidan M.; Stothard, J. Russell; Johnston, David A.; Kane, Richard A.; Khamis, Alipo N.; Mohammed, Khalfan A.; Rollinson, David	2013	sentinel snails, shedding, PCR of DRAI	gel rig, thermocycler	scoop, well plates, mineral water, ethanol, cages, Qiagen DNAeasy Tissue kit, 1 set primers, Red Hot Taq, dNTP, Tris–HCl, KCl, MgCl2, agarose, TrisEDTA, ethidium bromide,	2728 field caught snails, six sites for collection; 516 sentinel snails, 12 sites for sentinel exposure	non-susceptible snail	tables, maps	B. globosus, S. haematobium, B. nasutus	2.5 ul
10.1016/j.molbiopara.2012.12.002	Localization and expression profiling of a 31 kDa antigenic repetitive protein Sjp-0110390 in Schistosoma japonicum life stages		Angeles, Jose Ma M.; Kirinoki, Masashi; Goto, Yasuyuki; Asada, Masahito; Hakimi, Hassan; Leonardo, Lydia R.; Tongol-Rivera, Pilarita; Villacorte, Elena A.; Inoue, Noboru; Chigusa, Yuichi; Kawazu, Shin Ichiro	2013	indirect immunofluorescent antibody test (IFAT) for repetitive region of antigenic protein	fluorescence microscopy	QDot-conjugated anti-rSj7TR (red fluorescence) or anti-rSj7TR/Alexa Fluor 488 (green) and Hoechst stain (blue), Protein G agarose, methanol, acetone, phosphate buffered saline, bovine serum albumin	not stated	uninfected snail, secondary antibody	photos from light and fluorescence microscopy.	S. japonicum, Oncomelania hupensis nosophora	not stated
10.1186/1756-3305-7-288	Schistosoma haematobium detection in snails by DraI PCR and Sh110/Sm-Sl PCR: further evidence of the interruption of schistosomiasis transmission in Morocco		Amarir, F., Sebti, F., Abbasi, I., Sadak, A., Fellah, H., Nhammi, H., Ameur, B., El Idrissi, A.L., and Rhajaoui, M.	2014	PCR	thermal cycler, warm water bath, gel rig	DNA extraction reagents, PCR reagents, DraI primers, Sh110/Sm-S1 primers, gel electrophoresis equipment	2703 snails from 24 habitats in 5 provinces of morocco	yes	gel photos and data table	S.haematobium, S.bovis, S.intercalatum, S curassoni from B truncatus	5ul DNA (concentration unknown)
10.1186/1756-3305-7-243	Estimating trematode prevalence in snail hosts using a single-step duplex PCR: how badly does cercarial shedding underestimate infection rates?		Ana Born-Torrijos, Robert Poulin, Juan Antonio Raga and Astrid Sibylle Holzer	2014	Duplex PCR	Thermocycler and gel rig	PCR kit, gel reagents, primers, DNA extraction kit	257 Gibbula adansonii and 287 Zeacumatnus subcarinatus (Marine snails)	Yes	Gel photo	Four different marine parasites	whole snail extract, 100 ng template
10.1155/2015/717261	Environmental Epidemiology of Intestinal Schistosomiasis in Uganda : Population Dynamics of <i>Biomphalaria</i> ( Gastropoda : Planorbidae ) in Lake Albert and Lake Victoria with Observations on Natural Infections with Digenetic Trematodes		Candia Rowel, Besigye Fred, Martha Betson, Jose C. Sousa-Figueiredo, Narcis B. Kabatereine, and J. Russell Stothard	2014	shedding	Cell culture wells and physiochemical instruments	dissecting scope and reagents for instruments	NA	no	shedding or not shedding	Schistosoma or "other trematodes"	NA
10.16250/j.32.1374.2014.06.016	Surveillance and risk assessment system of schistosomiasis in Jiangsu Province II Surveillance pattern and effect of Oncomelania hupensis snail in Dongtai City, Jiangsu Province	江苏省血吸虫病疫情监测与风险评估系统的研究II东台市螺情监测方式与效果	Huaiyu Jiang, Bochao Sun, Guoxiang Cao, Xia Gao, Changgui Zhang, Xingjun Zhou, Kun Yang, Leping Sun	2014	snail dissecting	dissecting microscope	microscope, snail dissecting kit	1,501 snails	Yes	tables were documented	Oncomelania hupensis S. japonicum	S. japonicum cercariae, small amount of snail tissue
PMID:25782245	Surveillance and risk assessment system of schistosomiasis in Jiangsu Province I distribution of surveillance site and effectiveness of the system	江苏省血吸虫病疫情监测与风险评估系统的研究I疫情监测点布局与应用效果	Leping Sun, Kun Yang, Qingbiao Hong, Jianfeng Zhang, Yang Gao, Chaoyong Xie, Lin Wang, Yinping Zuo, Yunyi Yao, Wei Wang, Yousheng Liang	2014	The systematic sampling method; snail dissection			12,622 Oncomelania snails	No	tables were documented	Oncomelania snails, S. japonicum
10.3969/j.issn.1673-498x.2014.03.003	Development of a LAMP assay for fast detecing schistosoma japnicum-infected Oncomelania hupensis	LAMP快速检测日本血吸虫感染性钉螺的研究	Pengcheng Deng, Qiben Wang, Manyuan Kuang, Song Xu	2014	LAMP	water bath, pestle	Taq plus DNA polymerase, 1 set of LAMP primers (4 primers), PCR purification kit, DNA Ladder, SYBR Green I, Bst DNA polymerase, agarose, Proteinase K, 20% SDS solution， AluI enzyme, MgSO4	hundreds of O. hepensis	Yes	gel photos	Oncomelania snails, S. japonicum	1ul S. japonicum DNA
Not available	Surveillance of schistosoma japonicum-infected sentinel mice in key water regions of Hubei Province (2012-2013)	湖北省2012-2013年重点水域哨鼠监测情况分析	Guo Li, Shunxiang Cai, Yanyan Chen, Xiaowei Shan, Ying Xiao, Bo Li, Sheng Wei	2014	sentinel mice	floating mouse cages	mouse dissecting kit, microscope	In 2012, 400 mice were used as sentinel mice, 397 were recovered and dissected. No sentinel mouse was found infected with S. japonicum. In 2013, 240 mice were used as sentinel mice, 236 were recovered and 229 were dissected. 3 sentinel mouse was found infected with S. japonicum.	No	tables were documented	S. japonicum	S. japonicum adult worm
10.4103/2229-5070.129163	Differentiating Schistosoma haematobium from Schistosoma margrebowiei and other closely related schistosomes by polymeras chain reaction amplification of a species specific mitochondrial gene		Akinwale, O.P., Hock, T.T., Chia-Kwung, F., Zheng, Q., Haimo, S., Ezeh, C. and Pam, V.	2014	PCR of ShND1/ShND-s gene	thermocycler	primers, PCR reagents, off-site sequencing	small, only 20 snails tested	yes, but somewhat confusing with respect to PCR bands appearing in some control lanes; no uninfected snails tested	mostly gel photos	6 members of S.haematobium group including S. haematobium	small, PCR quantities
10.1016/j.actatropica.2014.01.006	A new surveillance and response tool: Risk map of infected Oncomelania hupensis detected by Loop-mediated isothermal amplification (LAMP) from pooled samples		Tong, Q.-B., Chen, R., Zhang, Y., Yang, G.-J., Kumagai, T., Furushima-Shimogawara, R., Lou, D., Yang, K., Wen, L.-Y., Lu, S.-H., et al.	2015	LAMP	incubator, centrifuge	DNA extraction kit or NaOH and tris-HCl, LAMP reagents, 28s lamp primers	28 locales sampled, each local had 6 groups of 50 snails (300 total)	yes	gel/ LAMP photo	S japonicum, O hupensis	0.5ul of DNA from pooled sample
10.1371/journal.pntd.0004318	Molecular Detection of Schistosome Infections with a Disposable Microfluidic Cassette		Jinzhao Song, Changchun Liu, Swarna Bais, Michael G. Mauk, Haim H. Bau, Robert, M. Greenberg	2015	Microfluidic Cassette	Chip/Cassette	Four LAMP Schistosoma mansoni1-7 primers, Chip, DNAeasy Blood and Tissue Extraction Kit, ETOH, centrifuge, LAMP Master Mix, Tape, USB microscope or smartphone		Negative control groups in chip and tested the primers and the master mix using qPCR first		Schistosoma mansoni	Min 5 fg of Schistosoma mansoni DNA in 20 ul of serum or whole blood or 0.005 fg in 100 ul of serum
10.1186/s13071-015-1055-3	Isothermal recombinase polymerase amplification (RPA) of Schistosoma haematobium DNA and oligochromatographic lateral flow detection		Rosser, A., Rollinson, D., Forrest, M. and Webster, B.L>	2015	isothermal recombinase polymerase amplification coupled with lateral flow detection	little required; shaker; optional gel rig	proprietary enzyme mixes; RPA primers; fluorophore labeled primers; lateral flow strips or 1 ul of serum in the reaction mix when mice were 7 weeks PE	testing technique on small numbers of samples	yes	gel photos; oligochromatographic test strips	S. haematobium, no snails, just urines	100fg limit
10.1890/14-1530.1	Development and application of an eDNA method to detect and quantify a pathogenic parasite in aquatic ecosystems		Huver, J.R., Koprivnikar, J., Johnson, P.T.J. and Whyard, S.	2015	PCR and q-PCR based on filtered water samples	simple filter apparatus powered by bicycle pump but requiring 3 um Whatman cellulose nitrate filters; Thermocycler; qPCR thermocycler	PCR primers and reagents; q-PCR reagents including SYBR green; reagents for detection amplicons on gels	good, multiple replicates, adequate sampling	yes, positive and negative controls	gel photos; tables and graphs comparing eDNA approach with necropsy approach	not Schistosoma but Ribeiroia, another trematode, causes limb malformations in amphibians	small, ul range
10.16250/j.32.1374.2014134	Application effect of Oncomelania hupensis snail crushers in batch detection	钉螺压碎器批量检测钉螺应用效果	Liangcai He, Jiasong Wang, Huazhong Li, Meizhi Yuan, Keqing Tian	2015	snail crushing, cercariae shedding	Dissecting scopre and triangular flasks	microscope, dechlorinated water (pH=6.6~6.7, 20C), inoculation ring, Ear wash ball, alcohol lamp, dissection needle, 2% Iodine tincture, thin slides	1,379 snails	yes, the crushing and shedding method with O. hupensis snail crusher was compared with traditional crushing method	a table was documented	Oncomelania hupensis, Schistosoma japonicum	S. japonicum cercariae, small amount of snail tissue
10.1128/aem.00750-15	* Real-Time PCR and Sequencing Assays for Rapid Detection and Identification of Avian Schistosomes in Environmental Samples		Jothikumar, N; Mull, B J; Brant, S V; Loker, E S; Collinson, J; Secor, W E; Hill, V R	2015	DEUF, 18S rDNA TaqMan assay, follow-up 28S rDNA PCR and Sanger sequencing	thermocycler, bead beating machine, centrifuge, Rexeed-25 SX dialyzer	2 sets of primers, TaqMan probe, TaqMan environmental master mix (version 2.0), PCR buffer, SYTO 9, ultrafilters, chaotropic buffer, proteinase K, silica spin column, PVPP spin column, TE, nonacetylated bovine serum albumin, T4 phage gene 32 protein	34 lake water samples, run in duplicates	yes; PCR mix without template, TaqMan exogenous internal positive control, uninfected snails, nematode, slugs, helminths and protozoans	table	Allobilharzia visceralis, Anserobilharzia brantae, Austrobilharzia variglandis, Ornithobilharzia canaliculata, California cercariae, Dendritobilharzia pulverulenta, Gigantobilharzia huronensis, T. physellae, T. querquedulae, T. stagnicolae, Trichobilharzia sp. strain A, Trichobilharzia sp. strain E, Trichobilharzia sp. strain C, Trichobilharzia nasal species similar to T. regenti, Schistosomatium…	5 ul from 100 L water
10.1371/journal.pntd.0003963	The Rapid-Heat LAMPellet Method: A Potential Diagnostic Method for Human Urogenital Schistosomiasis		Gandasegui, Javier; Fernández-Soto, Pedro; Carranza-Rodríguez, Cristina; Pérez-Arellano, José Luis; Vicente, Belén; López-Abán, Julio; Muro, Antonio	2015	LAMP of rIGS, pellet and rapid heating extraction	heat block or water bath, centrifuge, optional: gel rigs	3 sets of primers, Bst 2.0 WarmStart DNA polymerase, betaine, MgSO4, Isothermal Amplification Buffer, dNTPs, SYBR Green I, optional: agarose, ethidium bromide	94 urine samples run in duplicate	yes; healthy urine, urine with other infections including other Schistosoma, helminths, protozoa, bacteria, urine with eosinophilia of unknown cause; healthy urine spiked with S. haematobium, S.haematobium DNA positive control, mix without template	LAMP product photos, gel photos	S. haematobium, Homo sapiens	2 ml urine; 2 ul template
10.1007/s12639-014-0567-7	Digenetic larvae in Schistosome snails from El Fayoum, Egypt with detection of Schistosoma mansoni in the snail by PCR		Aboelhadid, S. M., Thabet, M., El-Basel, D. & Taha, R.	2016	PCR and Shedding	Thermal cycler, PCR kit, gel rig,	DNAeasy blood and tissue kit, per reagents and primers, gel rig	1,245 field B. alexandrina/B. truncatus	yes, positive and negative controls.	gel photo	S. mansoni	whole snail
10.1007/s12639-014-0583-7	Molecular approach for detecting early prepatent Schistosoma mansoni infection in Biomphalaria alexandrina snail host		Farghaly, A., Saleh, A.A., Mahdy, S., Abd El-Khalik, D., Abd El-Aal, N.F., Abdel-Rahman, S.A., and Salama, M.A.	2016	PCR	Thermal cycler, gel rig	PCR reagents, SMALDO primers, DNA easy blood and tissue kit,	480 snails	yes	gel photos	Biomphalaria alexandrina, S. mansoni	500ng DNA
10.1093/infdis/jiw188	Saposin-like Proteins, a Multigene Family of Schistosoma Species, are Biomarkers for the Immunodiagnosis of Schistosomiasis Japonica		Liu S, Zhou X, Piao X, Hou N, Shen Y, Zou Y, Li S, Cao J, Chen Q	2016	ELISA and Western blot	ELISA Equipment and Western Blot equipment	Reagents for both techniques and primers and probes and monoclonal Ab	100 human samples	yes	western blot bands and OD	Schistosoma japonicum, Echinococcus, Clonorchis	Serum samples
PMC5256045	Molecular Evidence of Trichobilharzia Species (Digenea: Schistosomatidae) in the Snails of Lymnaea auricularia from Urmia Suburb, North West Iran		Mohammad YAKHCHALI, Asaad HOSSEINPANAHI, and Reza MALEKZADEH-VIAYEH	2016	PCR	Thermocycler and gel rig	PCR kit, DNA extraction reagents, primers (ITS), gel reagents, microscope	320 Lymnaea from 4 field sites	yes	gel photos	Trichobilharzia	4 ul of whole snail extraction
10.1016/j.mimet.2016.03.012	Optimisation of a droplet digital PCR assay for the diagnosis of Schistosoma japonicum infection: A duplex approach with Schistosoma japonicum infection: A duplex approach with DNA binding dye chemistry		Kosala G.Weerakoon, Catherine A. Gordon, Geoffrey N. Gobert, Pengfei Cai, Donald P.McManus	2016	ddPCR	dd-Thermocycler	Primers (Schistosoma japonicum R2 retrotransposon of Schistosoma japonicum and nad1),	Tested samples of adults, cercaria, and eggs	yes		S. mansoni, Taenia solium, Fasciola hepatica, Hymenolepis diminuta, Echinococcus
10.1038/srep24725	A protease-based biosensor for the detection of schistosome cercariae		Webb, A.J., Kelwick, R., Doenhoff, M.J., Kylilis, N., MacDonald, J.T., Wen, K.Y., McKeown, C., Baldwin, G., Ellis, T., Jensen, K. and Freemont, P.S.	2016	distinctive - use of bacteria with special proteins on engineered plasmids (these bacteria called biosensors) to specifically detect elastae proteases from schistosomes	yes, flow cytometry, potentially mass spectrometry, spectrophotometer	specialized biosensor bacteria required, requires bacteria to maintain specially engineered plasmids producing detector proteins, may require specialized protease panels to test assay performance, fluorescent antibodies to target proteins needed	manageable numbers of cercariae needed to generate positive controls	yes	flow cytometry, spectrophotometer graphs,	S. mansoni	100ul reaction volumes
10.7644/j.issn.1674-9960.2016.02.014	Application of visible loop-mediated isothermal amplification (LAMP) technologies in detecting Oncomelania infected with Schistosoma japonicum	可视化环介导恒温扩增技术在日本血吸虫感染性钉螺检测中的应用研究	Jingtao Feng, Weiwei Xing, Kui Sun, Xinling Yu, Zhihong Luo, Jinwu Mao, Donggang Xu	2016	LAMP, recombinant T-vector plasmid construction	gel electrophoresis	Bst DNA polymerase, 1 set of LAMP primers, Bst DNA polymerase, agarose, SYBR Green I, water bath, pMD18-T plasmid	S. japonicum adult worm	Yes	gel photos	S. japonicum adult worms, O. hupensis snails	S. japonicum adult worms, 375 O. hupensis
10.9734/BMRJ/2016/9019	Molecular Characterization and Detection of Infection in Vector Snails of Urinary Schistosomiasis around Erinle and Eko Ende Dams in South West Nigeria		Hassan, A; Amoo, A; Akinwale, O; Adeleke, M; Gyang, P	2016	shedding, PCR, PCR-RFLP, Dra1 gene repeats for parasite; ITS for snail	centrifuge, thermocycler, gel rig, UV transilluminator	drag scooper, snail ID field guide, dissecting scope, CTAB, Ethanol, chloroform and isoamyl alcohol, primers, PCR buffer, MgCl2, dNTPs, taw polymerase, restriction enzyme, agarose, TBE buffer, Bovine Serum Albumin, ethidium bromide	277 snails, 5 sites, 2 water bodies	no known uninfected snails, no nontarget parasite, no nontarget snail tested for parasite, but 3 snails of known nontarget species tested for species, a known infected B.truncatus, PCR mix without added DNA	gel photos	Bulinus truncatus, Bulinus globusus, Physa acuta, Schistosoma haematobium	0.5 ul snail, 1 ul parasite
10.1371/journal.pntd.0005225	Biompha-LAMP: A New Rapid Loop-Mediated Isothermal Amplification Assay for Detecting Schistosoma mansoni in Biomphalaria glabrata Snail Host		Gandasegui, Javier; Fernandez-Soto, P; Hernandez-Goenaga, J; Lopez-Aban, J; Vicente, Belén; Muro, Antonio	2016	LAMP of intergenic spacer 28S-18S rRNA	heat block, gel rig	Ethanol; NaOH and Tris-HCL OR NucleoSpin Tissue DNA extraction kit; Isothermal Amplification Buffer, Sir Green OR ethidium bromide, agarose, betaine, supplementary MgSO4, Bst 2.0 DNA polymerase, 6 sets of primer	73 snails	yes, for each extraction method; 2 known uninfected snails, 2 snails with confirmed shedding, known S. mansoni of miracidial and adult stages; other trematode species	gel photos	S. mansoni, B. glabrata	2 ul
10.1186/s13071-016-1457-x	Relative compatibility of Schistosoma mansoni with Biomphalaria sudanica and B. pfeifferi from Kenya as assessed by PCR amplification of the S. mansoni ND5 gene in conjunction with traditional methods		**Lu, L., Zhang, S-M., Mutuku, M.W., Mkoji, G.M., and Loker, E.S.	2016	Conventional PCR	thermocycler, follow up sequencing of bands	primers, PCR reagents	approx. 500 snails examined with PCR	yes	gel photos, graphs	S. mansoni primarily and B. sudanica and B. pfeifferi	small, typical PCR quantities
10.1186/s13071-017-2525-6	Assessing S. mansoni prevalence in Biomphalaria snails in the Gombe ecosystem of western Tanzania: the importance of DNA sequence data for clarifying species identification		Bakuza, J.S., Gillespie, R., Nkwengulila, G., Adam, A., Kilbride, E., and Mable, B.K. (	2017	PCR, Sequencing	Thermal cycler, gel electrophoresis, sequencer, centrifuge	DNA easy blood and tissue kit, PCR reagents, Sequencing reagents	235 snails -	yes	Gel photo - alignment image	B. pfeifferi, S. mansoni	2ul
10.1016/j.exppara.2016.12.010	Early detection of circulating DNA of Schistosoma japonicum in sentinel mice models		Xu, J., Duan, Z.L., Guan, Z.X., Wang, Y.Y., Lin, C., Zhang, T.T., Zhang, H.Q., Qian, X., and Xia, C.M.	2017	Sentinel mice, PCR	thermal cycler, gel rig	DNA extraction reagents, Nested PCR primers for the SjCHGCS19 retrotransposon, PCR reagents,	40 mice (10 exposed to 5, 10 to 10, 10 to 20, and 10 control)	yes	gel photos	S japonicum	4ul serum DNA
10.1108/IR-05-2016-0151	Application of bio-inspired control of AmphiHex-I in detection of Oncomelania hupensis , the amphibious snail intermediate host of Schistosoma japonicum		Zhou, Y., Zhong, B., Fang, T., Liu, J., Zhou, X., and Zhang, S.	2017	Robotics	Robot	N/A	N/A	N/A	N/A	N/A	none
10.13819/j.issn.1006-9674.2017.04.005	Detection of highly expressed genes in Schistosoma japonicum cercaria by using Loop-mediated isothermal amplification: a preliminary study	日本血吸虫尾蚴高表达基因LAMP检测方法初探	Shuguo Yang, Yijing Zhang, Wei Guan, Jian Li, Yanqing Zhao	2017	LAMP	speeding centrifuge, master cycler gradient, gel media system, agarose gel electrophoresis, water bath, snail dissecting kit	Bst DNA polymerase, 16 sets of LAMP primers, DNA extraction kit, DNA Ladder, Bst DNA polymerase, agarose,	batch of S. japonicum cercariae and 2 S. japonicum infected O. hupensis snails	Yes	gel photos	Oncomelania snails, S. japonicum	1ul DNA template
10.1017/S003118201700021X	A novel duplex ddPCR assay for the diagnosis of schistosomiasis japonica: proof of concept in an experimental mouse model		Kosala G. Weerakoon, Catherine A. Gordon, Pengfei Cai, Geoffrey N. Gobert, Mary Duke, Gail M. Williams and Donald P. Mcmanus	2017	duplex droplet digital PCR (ddPCR), conventional PCR	QX200 Droplet Reader (Bio-Rad), Quanta-soft (Bio-Rad) software, disposable droplet generator cartridge, droplet generator	DNA extraction kit, Nanodrop 1000 spectrophotometer, primers, DNA ladder, gel rig	4 groups of 100 S. japonicum schistosomula culture supernatants and 4 groups of 5 pairs of adult worms culture supernatants at different time points (day1, 2,3,4,5) were detected.	Yes	Tables and bars were documented.	Chinese strain (SjC) and Philippine strain (SjP) of S. japonicum	2ul DNA template
10.1186/s13071-017-2281-7	The substructure of three repetitive DNA regions of Schistosoma haematobium group species as a potential marker for species recognition and interbreeding detection		Abbasi, I., Webster, B. L., King, C. H., Rollinson, D. & Hamburger, J.	2017	RLB hybridization assay, PCR of repeat linkers	PCR thermal cycler; gel rigs	Ethanol, lysis buffer, phenol extraction and Ethanol precipitation reagents, TE buffer, ready-mix PCR tubes, agarose, Biodyne C nylon membrane, biotinylated 73d forward and DraI reverse primers, 2 oligonucleotides, EDC, pre-hybridization buffer, streptavidin-HRP, TMB, H2O2, sodium citrate	16 snails	yes, uninfected snail and PCR mix without DNA	gel photo, RLB strip	S. haematobium, S. bovis, Bulinus sp.	5 ul
10.1155/2017/8628971	Use of Molecular Methods for the Rapid Mass Detection of Schistosoma mansoni (Platyhelminthes: Trematoda) in Biomphalaria spp. (Gastropoda: Planorbidae)		Caldeira, Roberta Lima; Jannotti-Passos; Liana Konovaloffi; Dos Santos Carvalho, Omar	2017	LS-PCR versus LAMP mass detection	centrifuge, gel rig, LAMP: heat block. LS-PCR: thermocycler	loop primers, pepsin digestion, sedimentation, DNA Wizard Genomic Purification kit, Silver-stained 6% polyacrylamide gel, LAMP: 1x Thermo Pol Reaction Buffer, dNTPs, Betaine, Bst DNA polymerase. LS-PCR: taw polymerase Platinum, dNTPs, MgCl2, 50m MKCl, Tris-HCl	24 pools, totaling 6441 snails	yes, snails that were prepatent, noninfected, infected with other trematodes, LAMP or LS-PCR mix without DNA	gel photos	S. mansoni, Cercaria macrogranulosa, C. caratinguensis, C. ocellifera; Biomphalaria glabrata, B. straminea, and B. tenagophila	LAMP: 2 ul LS-PCR: 1 ul
10.1016/j.actatropica.2017.01.008	Application of environmental DNA analysis for the detection of Opisthorchis viverrini DNA in water samples		Hiroki Hashizumea Megumi Satob Marcello Otake Satoc Sumire Ikedab Tippayarat Yoonuand Surapol Sanguankiatd Tiengkham Pongvongsae Kazuhiko Mojif Toshifumi Minamoto	2017	RT-PCR, eDNA, epPCR	RT-Thermocycler	TaqMan Kit, species specific CO1 Primers, two primer sets	50 fecal samples and 94 water samples		Sequences and CT values?	O. viverrini, O. lobatus, Clonorchis sinensis	Max 800 ml of H20
10.13350/j.cjpb.191102	Early detection of Oncomelania snails infected with Schistosoma japonicum by recombinase aided amplification		Xuan Dong, Chun-rong Xiong, Ting Li, Song Zhao, Jian-feng Zhang, Wei Li, Kun Yang	2018	dissection, RAA (recombinase aided amplification)	microscope, electrophoresis, centrifuge, fluorescence detection machine	Enzymes and Probes, DNA extraction	300 O. hupensis	Yes	Sanger sequencing, electrophoresis, log amplification curve	O. hupensis, S. japonicum	60 ng DNA sample
10.1016/j.ijid.2018.08.018	Usefulness of environmental DNA for detecting Schistosoma mansoni occurrence sites in Madagascar		Sato MO,Rafalimanantsoa A,Ramarokoto C,Rahetilahy AM,Ravoniarimbinina P,Kawai S,Minamoto T,Sato M,Kirinoki M,Rasolofo V,De Calan M,Chigusa Y	2018	qPCR, eDNA	qPCR thermocycler and filter pump, centrifuge	qPCR reagents, Qiagen extraction kit, -20 freezer, cox1 primers and probe	Tested in lab in the field. 250 ml of H2O from 4 aquaria and 7 localities from the field and collected 500 ml water samples in triplicates (21 samples total)	Yes	Relative fluorescence	S. mansoni	500 ml of H20
10.3390/tropicalmed3040124	Field Evaluation of a Loop-Mediated Isothermal Amplification (LAMP) Platform for the Detection of Schistosoma japonicum Infection in Oncomelania hupensis Snails		Qin ZQ,Xu J,Feng T,Lv S,Qian YJ,Zhang LJ,Li YL,Lv C,Bergquist R,Li SZ,Zhou XN	2018	LAMP, snail crushing	dissection scope, heat block,	LAMP reagents, DNA extraction reagents	232 pooled snail samples with >50 snails per pool	Yes	fluorescence color change	O. hupensis, S. japonicum	Pooled snail samples
10.1177/2050312118786748	Clinico-epidemiology, malacology and community awareness of Schistosoma mansoni in Haradenaba and Dertoramis kebeles in Bedeno district, eastern Ethiopia		Mohammed J,Weldegebreal F,Teklemariam Z,Mitiku H	2018	direct shedding	dissecting scope	None	74 snails	NA	NA, no infections detected	B. pfeifferi	1 snail
10.1007/s00436-018-6068-3	Agents of swimmer's itch-dangerous minority in the Digenea invasion of Lymnaeidae in water bodies and the first report of Trichobilharzia regenti in Poland		Marszewska A,StrzaÅ‚a T,Cichy A,DÄ…browska GB,Å»bikowska E	2018	cPCR	Thermocycler	PCR enzymes, Gel Imaging Equipment, Primers, Sequencing reagents	Unknown	Unknown	Sequence	Trichobilharzia	1 snail
10.16250/j.32.1374.2018219	Endemic status of schistosomiasis in People's Republic of China in 2017		Li-Juan Z,Zhi-Min X,Si-Min D,Hui D,Shan L,Jing X,Shi-Zhu L,Xiao-Nong Z	2018	LAMP, snail crushing	Water bath, microscope	Enzymes and Probes, DNA extraction	over a thousand field O. hupensis	Yes	fluorescence color change	O. hupensis, S. japonicum	pooled snail samples
10.16250/j.32.1374.2018046	Assessment of schistosomiasis transmission risk after flood damage in Wuhan City		Hao W,Yue-Ling X,Jia-Jing Z,Yang L,Yu-Ting Z,Ming-Xing X	2018	dissection, sentinel mice	Microscope, dissection tools	None	9,811 field O. hupensis, 221 sentinel mice	No	presence of parasite in snails or in mice	O. hupensis, S. japonicum	individual snail or mouse
10.1371/journal.pntd.0006314	A field survey using LAMP assay for detection of Schistosoma mansoni in a low-transmission area of schistosomiasis in Umbuzeiro, Brazil: Assessment in human and snail samples		Gandasegui J,FernÃ¡ndez-Soto P,Muro A,SimÃµes Barbosa C,Lopes de Melo F,Loyo R,de Souza Gomes EC	2018	LAMP, Nested PCR	centrifuge, Thermocycler, gel rig, heat block	DNA extraction reagents, Lamp reagents	46 pooled snail DNA samples each containing 4-30 snails	Yes	Gel photo, color change	B. straminea, S. mansoni	pooled snail samples
10.1186/s13071-018-3064-5	Geographical and behavioral risks associated with Schistosoma haematobium infection in an area of complex transmission		Angelo T,Buza J,Kinung'hi SM,Kariuki HC,Mwanga JR,Munisi DZ,Wilson S	2018	Direct shedding	Dissecting scope	none	4899 snails	NA	table of percent patent infections	Bulinus, Schistosoma	Individual snail
10. 3969 /j.issn.1672-2302.2019.04.011	浙江开化县应用LAMP 技术检测感染性钉螺的效果分析		Mei Lu, Xiang Zou, Sheng Wang, Ruijun Yang, Haijuan Du, Jianfeng Zhang	2019	LAMP, snail crushing	Water bath, Electrophoresis, centrifuge, microscope	Enzymes and Probes, DNA extraction	field O. hupensis sampled at 6 sites, 1000 snails per site	Yes	band in electrophoresis, fluorescence color change of tubes	O. hupensis, S. japonicum	2 ul of snail DNA for LAMP
10.19613/j.cnki.1671-3141.2018.56.109	LAMP 技术用于日本血吸虫感染钉螺的早期检测		Shengbiao Yu	2019	LAMP, snail crushing	microscope, water bath, centrifuge, homogenizer	Enzymes and Probes, DNA extraction	300 O. hupensis snails were collected for LAMP, none positive snails identified.	Yes	fluorescence color change	O. hupensis, S. japonicum	individual snail
10.16250/j.32.1374.2019152	Endemic situation of schistosomiasis in Wuhu City from 2009 to 2018		Zhang R,Gao FH,Chen Y,Huang QQ,Li LL	2019	snail crushing	Microscope, dissection tools	None	over hundreds of field O. hupensis	No	presence of parasite in snails	O. hupensis, S. japonicum	individual snail
10.16250/j.32.1374.2019164	Endemic situation of schistosomiasis in national surveillance sites of Jiangsu Province from 2011 to 2018		Zhang JF,Li W,Feng Y,Yao YY,Wang XY,Xiong CR,Liu L,Yang K	2019	snail crushing	Microscope, dissection tools	None	over hundreds of field O. hupensis	No	presence of parasite in snails	O. hupensis, S. japonicum	individual snail
10.1590/0037-8682-0171-2019	Prevalence of Infection of Biomphalaria glabrata by Schistosoma mansoni and the risk of urban Schistosomiasis mansoni in Salvador, Bahia, Brazil		Zanardi VS,Barbosa LM,SimÃµes FM,Thiengo SC,Blanton RE,Ribeiro Junior G,Silva LK,Reis MG	2019	qPCR, direct shedding	qPCR thermocycler	Extraction kit, 18s primers, qPCR reagents		yes	CT value	B. glabrata, S. mansoni	individual snail
10.16250/j.32.1374.2018008	Surveillance of epidemic factors of schistosomiasis in wetlands in Sichuan Province		Yong M,Jia X,Liang X,Ling C,Jia-Jia W,Rong-Zhi L,Meng T,Chao-Kun Z,Fang Y,Hui-Rong X,Yu-Ling YE,Zi-Song W	2019	sentinel mice, dissection of snail	mouse cage, microscope	Perfusion fluid and mouse rearing facility	677 sentinel mice	No	presence of parasite in snails or in mice	O. hupensis, S. japonicum	individual snail or mouse
10.16250/j.32.1374.2019026	Rapid detection of Schistosoma japonicum-infected snails with recombinase-aided isothermal amplification assay		Ting L,Yan-Hong L,Song Z,Chun-Rong X,Xuan D,Jian-Feng Z,Wei L,Qing-Jie Y,Kun Y	2019	RAA (recombinase aided amplification)	microscope, centrifuge, fluorescence detection machine	Enzymes and Probes, DNA extraction	426 O. hupensis (~50 snails/group, 7 groups in total)	Yes	log amplification curve	O. hupensis, S. japonicum	pooled snails
10.1073/pnas.1815046116	Environmental DNA for improved detection and environmental surveillance of schistosomiasis		Sengupta ME,HellstrÃ¶m M,Kariuki HC,Olsen A,Thomsen PF,Mejer H,Willerslev E,Mwanje MT,Madsen H,Kristensen TK,Stensgaard AS,Vennervald BJ	2019	qPCR, direct shedding, eDNA	qPCR thermocycler, pump, centrifuge	CO1 primers and probe, TaqMan,	Small sample size based on B. glabrata exposed snails and snails received from SCAN	Yes	CT values	S. mansoni	1 L of H2O
10.1093/trstmh/trz067	A rapid diagnostic multiplex PCR approach for xenomonitoring of human and animal schistosomiasis in a 'One Health' context		Schols R,Carolus H,Hammoud C,Mulero S,Mudavanhu A,Huyse T	2019	PCR	Thermocycler	Cox1 primers for Schistosoma, ITS for other trematodes, and 18S for gastropods, PCR enzymes			Gel photos	S. mansoni, S. haematobium, S. bovis, S. guineensis, S. curassoni	An individual snail
10.1016/j.ijppaw.2019.04.006	Species-specific qPCR assays allow for high-resolution population assessment of four species avian schistosome that cause swimmer's itch in recreational lakes		Rudko SP,Turnbull A,Reimink RL,Froelich K,Hanington PC	2019	qPCR, direct shedding	qPCR thermocycler, pump, centrifuge	Filters, qPCR reagents, Qiagen Kit, BigDye Kit, 18S and cox1 primers	25 L water from 7 lakes	Yes	Not specifically stated, but assume Ct values	Trichobilharzia stagnicolae, Trichobilharzia szidati, Trichobilharzia physellae, and Anserobilharzia brantae	25 1 L water samples concentrated
10.16250/j.32.1374.2019040	Survey of Schistosoma japonicum infections in wild animals in hilly transmission-controlled areas of Jiangxi Province		Lv SB,Chen NG,Liu YM,Zhou LY,Wang YS,Hu F,Li YF,Yuan M,Lin DD	2019	LAMP	water bath	Enzymes and Probes, DNA extraction	9,527 field O. hupensis	Yes	fluorescence color change	O. hupensis, S. japonicum	pooled snail samples
10.16250/j.32.1374.2019051	Construction and application of the surveillance system for schistosomiasis transmission risk in Sichuan Province		Liang X,Jia X,Jia-Jia W,Ling C,Rong-Zhi L,Nan-Nan W,Yu Z,Zi-Song W	2019	sentinel mice, dissection of snail	mouse cage, microscope	Perfusion fluid and mouse rearing facility	3,994 sentinel mice, 2,859 field snails	No	presence of parasite in snails or in mice	O. hupensis, S. japonicum	individual snail or mouse
10.16250/j.32.1374.2019054	Endemic situation of schistosomiasis in Jiangshan City from 2008 to 2018		Li XX,Wang P,Li B,Wu Q	2019	Dissections	Microscope, dissection tools	None	31,686 field O. hupensis	No	presence of parasite in snails	O. hupensis, S. japonicum	individual snail
10.1371/journal.pone.0224617	Detection of Schistosoma japonicum and Oncomelania hupensis quadrasi environmental DNA and its potential utility to schistosomiasis japonica surveillance in the Philippines		Fornillos RJC,Sato MO,Tabios IKB,Sato M,Leonardo LR,Chigusa Y,Minamoto T,Kikuchi M,Legaspi ER,Fontanilla IKC	2019	RT-PCR, eDNA	RT-Machine Machine, Pump	TaqMan, Primers, Probe, CO1 Primers for S. japonicum and Oncomelania, Qiagen Extraction Kit	Experimental study: n=12 Field Study: n= 19	Yes	Ct curves and gel detection for initial lab assay	S. japonicum, Oncomelania	500 ml of H2O
10.1111/zph.12570	Outbreak of swimmer's itch in Central Italy: Description, causative agent and preventive measures		De Liberato C,Berrilli F,BossÃ¹ T,Magliano A,Montalbano Di Filippo M,Di Cave D,Sigismondi M,Cannavacciuolo A,Scaramozzino P	2019	Direct Shedding	Thermocycler	PCR reagents and sequencing reagents	337 snails pooled in groups of 10 for direct shedding		Gel and Sequencing amplicons	ITS is not species specific and needs to be sequenced and even then it can be difficult to determine closely related avian schistosomes species	10 snails pooled and cercariae in the petri dish
10.16250/j.32.1374.2018090	Surveillance of schistosomiasis in a national surveillance site of Jurong City, 2015-2017		Cheng-Gong J,Min L,Shi-Jun C,Shui-Ming L,Xiao-Lei W	2019	snail crushing	Microscope, dissection tools	No	Over a thousand of field O. hupensis	No	presence of parasite in snails	O. hupensis, S. japonicum	individual snail
10.16250/j.32.1374.2019094	Surveillance of schistosomiasis 34 years after transmission interruption in Songjiang District, Shanghai City		Cai-Ying S,Xue-Hui L,Yan-Jun J,Xi-Hong L,Xiao-Qin G,Sheng-Jun F,Yi-Ming T	2019	snail crushing	Microscope, dissection tools	No	26,148 of field O. hupensis	No	presence of parasite in snails	O. hupensis, S. japonicum	individual snail
10.3390/molecules25174011	Development of a Molecular Snail Xenomonitoring Assay to Detect Schistosoma haematobium and Schistosoma bovis Infections in their Bulinus Snail Hosts		Pennance T,Archer J,Lugli EB,Rostron P,Llanwarne F,Ali SM,Amour AK,Suleiman KR,Li S,Rollinson D,Cable J,Knopp S,Allan F,Ame SM,Webster BL	2020	multiplex PCR, sequencing	Thermocycler, centrifuge, gel rig, sequencer, -20 freezer	ITS2 primers for snail, schistosome and other trematodes, Qiagen extraction kit, PCR reagents, direct sequencing reagents	94 snails	yes	Gel photos	S. haematobium, S. bovis, Bulinus	Individual snail
10.1016/j.actatropica.2019.105326	Report of high prevalence of schistosome infection in Biomphalaria snails from a geographic area with no previous prevalence of human schistosomiasis in Nigeria		Okeke OC,Akinwale OP,Ubachukwu PO,Gyang PV,Henry EU,Nwafor TE,Daniel BM,Ebi SE,Anorue CO,Chukwuka CO,Dido MS	2020	nPCR	Thermocycler, Gel Imaging Machine,	PCR enzymes, Primers, Sequencing reagents	212 Biomphalaria	Yes	Gel and then Sequence	Trematodes and then specifically S. mansoni based on band size	1 snail
10.1016/j.actatropica.2020.105655	A multiplex PCR protocol for rapid differential identification of four families of trematodes with medical and veterinary importance transmitted by Biomphalaria Preston, 1910 snails		Mesquita SG,Rodrigues-Luiz GF,Reis-Cunha JL,Cardoso MS,De MendonÃ§a CLF,Bueno LL,Fujiwara RT,Pinto HA,Caldeira RL,Bartholomeu DC	2020	Multiplex PCR	Thermocycler	PCR enzymes, Qiagen Kit, PCR gel equipment	n = 85 Infected Biomphalaria	Yes	Gel photos, family of trematodes were different sizes	Echinostomatidae, Notocotylidae, Schistosomatidae, Strigeidae	1 snail
10.16250/j.32.1374.2020028	Endemic situation of schistosomiasis in national surveillance sites of Anhui Province from 2015 to 2018		Li TT,Ding SJ,He JC,Zhang SQ,Wang TP,Wang H,Gao FH	2020	snail crushing	Microscope, dissection tools	No	over a thousand field O. hupensis	No	presence of parasite in snails	O. hupensis, S. japonicum	individual snail
10.16250/j.32.1374.2020059	Endemic situation of schistosomiasis in national surveillance sites of Hunan Province from 2015 to 2019		Li GP,Yu XL,Wu X,Zhao ZY,Xia M,Deng Y,Zhang J,Luo ZH,Mao W,Jiang Q,Wang J	2020	LAMP, snail crushing	Water bath, microscope	Enzymes and Probes, DNA extraction	1,469 field O. hupensis	Yes	fluorescence color change	O. hupensis, S. japonicum	pooled snail samples
10.2478/helm-2020-0001	Urinary Schistosomosis in Patients of Rural Medical Health Centers in Kwale County, Kenya		KaiglovÃ¡ A,Changoma MJS,Å pajdelovÃ¡ J,JakubcovÃ¡ D,BÃ­rovÃ¡ K	2020	Direct shedding, Nested PCR	vortex, heat block, centrifuge, thermocycler	Whatman FTA Elute cards, PCR reagents, 2 primer sets	68 snails	unknown	not provided	S. haematobium from B. globosus	individual snail
10.1016/j.actatropica.2019.105289	Malacological survey to identify transmission sites for intestinal schistosomiasis on Ijinga Island, Mwanza, north-western Tanzania		Fuss A,Mazigo HD,Mueller A	2020	RT-PCR, individual snails tested	RT-Thermocycler	TaqMan, Primers, Probe, Sm 1-7	788 Biomphalaria tested	Yes	Ct curves and 20% of samples were sequenced confirmed to be Sm	S. mansoni, S. rodhaini	1 snail, 2.5 microliters from each extraction
10.1016/j.actatropica.2020.105646	Piloting an integrated approach for estimation of environmental risk of Schistosoma haematobium infections in pre-school-aged children and their mothers at Barombi Kotto, Cameroon		Eyre MT,Stanton MC,Macklin G,BartonÃ­Äek Z,O'Halloran L,Eloundou Ombede DR,Chuinteu GD,Stewart M,LaCourse EJ,Tchuem TchuentÃ© LA,Stothard JR	2020	RT-PCR (eDNA)	RT-Thermocycler, filter	DNA extraction kit, TaqMan reagents and probes	7 sites: 1.5 L water from each	No	Assume Ct values	S. haematobium	Assume 1.5L of H2O
10.16250/j.32.1374.2019187	Molecular identification of Tricula spp. and the parasitized trematode cercariae in schistosomiasis-endemic areas of Yunnan Province		Du CH,Lv S,Zhang Y,Li SZ,Xiong MT,He ZH,Li ZH,Wu MS,Sun JY,Ren YB,Chen CQ,Gu Q,Wang YS,Dong Y	2020	snail crushing, shedding, conventional PCR (16S rRNA, COI, 28S rDNA, ND1)	Thermocycler, electrophoresis, microscope	enzymes and Probes, DNA extraction	382 O. hupensis	Yes	electrophoresis, sanger sequencing	O. hupensis, S. japonicum	individual snail
10.1016/j.ijid.2020.07.048	Schistosoma japonicum-infected sentinel mice: Surveillance and spatial point pattern analysis in Hubei province, China, 2010-2018		Chen Y,Liu S,Shan X,Wang H,Li B,Yang J,Dai L,Liu J,Li G	2020	dissection, sentinel mice	Microscope, dissection tools	Perfusion fluid	4723 mice		presence of parasite in mice	S. japonicum	individual mouse
10.1590/S1678-9946202062017	Molecular detection of prepatent Schistosoma mansoni infection in Biomphalaria glabrata snail vectors		Casotti MO,Gryschek RCB,Paula FM,Gomes-GouvÃªa M,Pinho JRR,Tuan R,Dias-Neto E,Luna EJA,EspÃ­rito-Santo MCCD	2020	PCR	Thermocycler, Gel imaging machine	PCR primers and enzymes, Qiagen Extraction Kit	10 B. glabrata exposed to 30 S. mansoni miracidia		Gel photos	S. mansoni	An individual Snail
10.1186/s13071-020-3941-6	Environmental DNA-based xenomonitoring for determining Schistosoma presence in tropical freshwaters		Alzaylaee H,Collins RA,Shechonge A,Ngatunga BP,Morgan ER,Genner MJ	2020	qPCR snail and eDNA	qPCR thermocycler, filter, centrifuge	DNA extraction kit, qPCR reagents, primers, and probes,	50mL H20 from 300mL H20 tempered with field snails for 12 hrs.	Yes	Cq scores	Bulinus globosus, Biomphalaria pfeifferi, S. haematobium, S. mansoni	50mL H20
10.1371/journal.pntd.0008129	Schistosoma species detection by environmental DNA assays in African freshwaters		Alzaylaee H,Collins RA,Rinaldi G,Shechonge A,Ngatunga B,Morgan ER,Genner MJ	2020	qPCR (eDNA)	Real Time PCR, Enzymes and Probes, pumps	Enzymes and Probes, DNA extraction	8 sites, three replicates each	Yes	Ct curves	S. mansoni , S. haematobium, S. japonicum	2μl template DNA
